# Supplementary material for: Analysis of 470,000 exome-sequenced cases and controls fails to identify any genes impacting risk of developing affective disorder
Source: Acta Neuropsychiatr. 2025 Jun 30;37:e69. doi: 10.1017/neu.2025.10025 (PMC13130275; doi:10.1017/neu.2025.10025)
Supplement: Curtis supplementary material 1 — Curtis supplementary material [file S0924270825100252sup001.xlsx]

## Sheet: Legend
Supplementary Table 1
The results of rare variant analyses using gene-wise scores for loss of function (LOF) and nonsynonymous variants. 45 sets of results are produced by using 45 different predictors of nonsynonymous variant impact. The first two, (AM_prediction and AM_score) are produced using AlphaMissense while the other 43 are obtained from the predictors tabulated in dbNSFP v4. Results are expressed as minus lo…

## Sheet: MLPs
Gene	AM_prediction	AM_score	Polyphen2_HDIV_rankscore	SIFT_converted_rankscore	SIFT4G_converted_rankscore	Polyphen2_HVAR_rankscore	LRT_converted_rankscore	MutationTaster_converted_rankscore	MutationAssessor_rankscore	FATHMM_converted_rankscore	PROVEAN_converted_rankscore	VEST4_rankscore	MetaSVM_rankscore	MetaLR_rankscore	M_CAP_rankscore	REVEL_rankscore	MutPred_rankscore	MVP_rankscore	MPC_rankscore	PrimateAI_rankscore	DEOGEN2_rankscore	BayesDel_addAF_rankscore	BayesDel_noAF_rankscore	ClinPred_rankscore	LIST_S2_rankscore	CADD_raw_rankscore	CADD_raw_rankscore_hg19	DANN_rankscore	fathmm_MKL_coding_rankscore	fathmm_XF_coding_rankscore	Eigen_raw_coding_rankscore	Eigen_PC_raw_coding_rankscore	GenoCanyon_rankscore	integrated_fitCons_rankscore	GM12878_fitCons_rankscore	H1_hESC_fitCons_rankscore	HUVEC_fitCons_rankscore	GERPPP_RS_rankscore	phyloP100way_vertebrate_rankscore	phyloP30way_mammalian_rankscore	phyloP17way_primate_rankscore	phastCons100way_vertebrate_rankscore	phastCons30way_mammalian_rankscore	phastCons17way_primate_rankscore	SiPhy_29way_logOdds_rankscore	MaxMLP
A1BG	1.53314	1.46183	1.48061	1.78108	1.47217	1.50128	1.55905	1.62606	1.46449	1.48563	1.49003	1.49749	1.47739	1.46492	1.49488	1.53454	1.46943	1.48646	1.46771	1.46202	1.46794	1.48034	1.48414	1.63339	1.4851	1.6293	1.53339	1.53601	1.50721	1.48753	1.63059	1.62169	1.5339	1.50442	1.46755	1.4718	1.46679	1.84492	1.4885	1.57033	1.49937	1.60351	1.5946	1.75951	1.47538	1.84492
A1BG-AS1	0.00020167	0.00020167	0.065389	0.0372577	0.0989024	0.0546523	0.000442548	0.0401739	0.217348	0.0520057	0.0525628	0.248214	0.0215719	0.000221922	0.161228	0.384871	0.241906	0.0395078	0.0465402	0.0337568	0.0059794	0.185104	0.0547994	0.288161	0.00112601	0.436096	0.170993	0.20449	0.284334	0.258451	0.0676854	0.0234379	0.0108586	0.0118711	0.000221469	0.0560275	0.126034	0.140069	0.0997668	0.046888	0.00143671	0.149192	0.00268125	0.125301	0.0779465	0.436096
A1CF	0.110334	0.169689	0.0197904	0.00627616	0.0883092	0.0629203	0.192176	0.0927555	0.00517365	0.174561	0.0778692	0.0469677	0.0396999	0.054297	0.0691176	0.064543	0.250323	0.00448136	0.0124965	0.0710401	0.138287	0.156645	0.052225	0.126192	0.0135409	0.192437	0.00538027	0.00599584	0.103777	0.0170828	0.00752852	0.0406445	0.209556	0.421623	0.0352582	0.0175596	0.0206707	0.00744515	0.166908	0.00469043	0.156144	0.077126	0.483979	0.12932	0.0162899	0.483979
A2M	0.226108	0.326565	0.28489	0.245883	0.340117	0.264176	0.398735	0.222038	0.283387	0.229338	0.265858	0.243524	0.298613	0.239556	0.232653	0.368333	0.422158	0.25187	0.420447	0.418785	0.377843	0.2167	0.350947	0.21691	0.597764	0.375729	0.439718	0.358806	0.216535	0.28202	0.31701	0.521325	0.269751	0.216508	0.237036	0.434471	0.217612	0.241839	0.227535	0.283457	0.333888	0.236385	0.358487	0.269151	0.216262	0.597764
A2M-AS1	0	0	0	0	0	0	0	0	0	0	0	0	0	0	0	0	0	0	0	0	0	0	0	0	0	0	0	0	0	0	0	0	0	0	0	0	0	0	0	0	0	0	0	0	0	0
A2ML1	0.243566	0.613806	0.822138	0.440254	0.279562	0.761645	0.333181	0.504611	0.451091	0.258693	0.21631	0.610459	0.226881	0.155308	0.104354	0.410107	0.245119	0.315331	1.23531	1.02202	0.243598	0.154313	0.484134	0.179555	0.53153	0.939659	1.02182	0.606009	0.650057	0.709092	1.10701	1.13056	0.405674	1.36268	0.607615	1.26089	0.131267	0.193088	0.131347	0.21773	0.661334	0.184865	1.03867	0.152706	0.165517	1.36268
A3GALT2	0.425951	0.428783	0.417027	0.417027	0.721873	0.417027	0.417027	0.417027	0.417027	0.417027	0.417027	0.888755	0.417027	0.417027	0.641328	0.417027	0.417027	0.900108	0.825954	0.754193	0.625312	0.421823	0.504637	0.417027	0.687355	0.582306	0.585793	0.717676	0.64982	0.75862	0.417027	0.417027	0.459442	0.545938	0.642397	0.556019	0.585016	0.482912	0.552657	0.518368	0.758461	0.577128	0.857561	0.892695	0.433541	0.900108
A4GALT	0.0139057	0.0369053	0.0264224	0.189825	0.11049	0.0300762	0.00752913	0.00360104	0.00364801	0.0138907	0.0938169	0.00561248	0.049458	0.00802335	0.00427476	0.00748704	0.0637455	0.0609345	0.0478495	0.0575799	0.0607125	0.00569507	0.0918119	0.0209634	0.142669	0.181213	0.0333874	0.0884089	0.152863	0.0766174	0.00581177	0.0117759	0.192224	0.324488	0.072587	0.0913334	0.228797	0.0285134	0.0512913	0.283475	0.385033	0.0244894	0.0113297	0.0359256	0.065432	0.385033
A4GNT	0.0675005	0.125846	0.268485	0.281505	0.33038	0.276673	0.191276	0.218278	0.357538	0.465426	0.292894	0.107649	0.29273	0.327168	0.302862	0.280679	0.148207	0.193863	0.192619	0.0735473	0.0808522	0.106899	0.172821	0.067469	0.610762	0.211619	0.11483	0.545957	0.183347	0.255716	0.139698	0.0949713	0.401657	0.687524	0.114987	0.438134	0.0749073	0.193286	0.577465	0.324932	0.212839	0.256231	0.0668673	0.389706	0.363203	0.687524
AAAS	0.2519	0.371183	0.241807	0.640201	0.491931	0.246622	0.391734	0.409446	0.179082	0.421826	0.319495	0.489939	0.322408	0.280789	0.234903	0.333513	0.448388	0.847895	0.526494	1.13621	1.24774	0.49851	0.68793	0.563382	0.926703	0.638895	0.534737	0.43886	0.30374	0.731475	0.252687	0.373033	0.35983	0.969593	1.00466	0.813881	0.323605	0.720204	0.159351	0.513584	0.46146	0.529686	0.729839	0.205229	0.347872	1.24774
AACS	0.809617	0.696182	0.625449	0.594761	0.630296	0.607806	0.671899	0.764338	0.513105	0.58455	0.781816	0.653786	0.513225	0.544122	0.830427	0.670038	0.531577	0.668632	0.874481	0.990182	0.846055	0.74954	1.2519	0.592473	0.846206	0.800884	0.680241	0.584378	0.758008	0.514812	0.851687	0.515128	0.542401	0.790112	1.10025	0.840718	1.0248	0.590327	0.587342	1.01819	0.513275	1.15194	0.55948	0.515567	0.759646	1.2519
AADAC	0.133669	0.0895134	0.0872237	0.0887212	0.0910908	0.0871349	0.0893414	0.093873	0.369717	0.192781	0.138671	0.0987339	0.092391	0.170447	0.0881269	0.0883917	0.298188	0.442012	0.118743	0.219524	0.220162	0.198414	0.166105	0.095809	0.0938526	0.341364	0.261248	0.0890799	0.0882873	0.10308	0.131305	0.135319	0.0911053	0.129092	0.0964075	0.0933031	0.122008	0.219514	0.1098	0.331701	0.0887261	0.31112	0.860155	0.116905	0.0872237	0.860155
AADACL2	0.379891	0.446134	0.022187	0.0632879	0.189702	0.0696387	0.257671	0.0426011	0.16536	0.205898	0.100337	0.0270228	0.497029	0.0208051	0.188267	0.141831	0.671199	0.236258	0.00918273	0.070355	0.129362	0.150782	0.23195	0.0266721	0.0115056	0.01254	0.00899481	0.00851292	0.403481	0.116773	0.0257887	0.103933	0.423233	0.0392937	0.15228	0.0413245	0.0385666	0.350603	0.00850055	0.458847	0.033667	0.0599617	0.709132	0.369101	0.0179426	0.709132
AADACL2-AS1	0	0	0.394378	0.323705	0.209759	0.418781	0.315759	0.292978	0.0274023	0.283203	0.193084	0.142977	0.540453	0.234406	0.193187	0.519707	0.647526	0.0951043	0.0671168	0.222773	0.0977775	0.0173606	0.0010926	0.071102	0.0658312	0.189437	0.121964	0.222847	0.0305637	0.105803	0.00709983	0.00226178	0.260798	0.00211447	0.0833354	0.194061	0.194822	0.220632	0.00511366	0.0063321	0.0112583	0.639157	0.526212	0.211204	0.0285156	0.647526
AADACL3	0.646027	0.613046	0.524906	0.704786	0.62582	0.524906	0.587487	0.595115	0.524906	0.69857	0.585686	0.53851	0.591887	0.583224	0.672662	0.557852	0.524906	0.527492	0.740459	0.66191	0.662382	0.607224	0.553894	0.541514	0.72647	0.594342	0.547949	0.602103	0.551088	0.580983	0.560395	0.551606	0.531646	0.657312	0.590082	0.621197	0.591969	0.524952	0.566382	0.545308	0.595758	0.558489	0.750303	0.932483	0.579637	0.932483
AADACL4	0.0153302	0.0144324	0.0260706	0.0222912	0.0403333	0.0209002	0.0608926	0.0034415	0.0341652	0.0538699	0.00283834	0.016757	0.0167593	0.0764174	0.0147258	0.0506636	0.0143291	0.00988914	0.0230869	0.00414672	0.00458019	0.0258284	0.00337666	0.00807243	0.0284511	0.0165063	0.00551139	0.037558	0.00570096	0.0113096	0.012249	0.00284042	0.128764	0.410671	0.0990049	0.0835591	0.255302	0.125469	0.0133257	0.02428	0.0437775	0.57108	0.00488217	0.0145063	0.0141792	0.57108
AADAT	0.659701	0.515038	0.586776	0.514713	0.523285	0.530646	0.56719	0.795068	0.544739	0.559375	0.526415	0.593635	0.570124	0.570635	0.567778	0.531116	0.542765	0.535613	0.539569	0.676228	0.547337	0.516243	0.515514	0.752777	0.527186	0.515783	0.602913	0.528887	0.514691	0.788617	0.701312	1.25269	0.977486	0.524726	0.596742	0.557114	0.936389	0.540494	0.712178	0.665809	0.580154	0.549454	0.711298	1.17311	0.87779	1.25269
AAED1	0.391389	0.415365	0.407112	0.616092	0.6168	0.428594	0.393643	0.391633	0.391088	0.642958	0.532652	0.484148	0.404186	0.405732	0.469124	0.392749	0.539316	0.611684	0.604349	0.999228	0.737008	0.841366	0.722692	1.22443	0.622878	0.714192	0.610516	0.504854	0.420162	0.411597	0.442872	0.411034	0.591409	0.562164	0.478587	0.490369	0.395233	0.462707	0.553851	0.566592	0.741505	0.427321	0.40816	0.437842	0.449559	1.22443
AAGAB	0.241499	0.32859	0.198006	0.242184	0.307363	0.136377	0.481021	0.242168	0.247434	0.384241	0.400848	0.293691	0.358208	0.250994	0.197935	0.647272	0.169876	0.215699	0.216515	0.552705	0.66341	0.145845	0.163512	0.109773	0.548363	0.164092	0.0995317	0.113742	0.291232	0.449992	0.100283	0.108522	0.129625	0.191133	0.191504	0.184624	1.12557	0.487874	0.900202	0.799215	0.778406	0.206676	0.334817	0.260724	0.236812	1.12557
AAK1	0.220217	0.17842	0.0953249	0.145957	0.106358	0.0958045	0.109219	0.0998049	0.0976092	0.241251	0.105417	0.103134	0.129316	0.108709	0.170977	0.102139	0.175552	0.267966	0.126513	0.156899	0.0975337	0.245031	0.171305	0.610446	0.174723	0.148766	0.0955047	0.10194	0.102079	0.126883	0.0960448	0.0971296	0.109562	0.101365	0.180139	0.0983947	0.103429	0.267944	0.103149	0.101786	0.288192	0.121071	0.105329	0.200507	0.158474	0.610446
AAMDC	0.0645156	0.0313395	0.00706705	0.0256249	0.00746818	0.00438566	0.0100728	0.037268	0.00403208	0.0180149	0.15206	0.00807537	0.00659771	0.00478717	0.112928	0.00865452	0.00487641	0.0331398	0.123898	0.0610365	0.00818838	0.0424685	0.0133813	0.0042561	0.00666929	0.00455043	0.00448309	0.00574704	0.0595659	0.0677841	0.0160264	0.00799228	0.0123682	0.165392	0.0170067	0.0253726	0.0405814	0.24989	0.00900425	0.231612	0.278949	0.00575471	0.00618115	0.143112	0.0849478	0.278949
AAMP	1.11161	1.0131	1.09544	1.13124	1.16992	1.08594	1.25054	1.16699	1.0933	1.47814	1.03621	1.16361	1.4349	1.21212	1.12081	1.12818	1.42542	1.02727	1.07756	1.07408	1.01555	1.16425	1.03234	1.11835	1.15965	1.12554	1.23829	1.38249	1.4177	1.07974	1.05535	1.14506	1.30309	1.27858	1.14768	1.0244	1.73506	1.05406	1.01454	1.08273	1.14047	1.22225	1.32752	1.86145	1.02883	1.86145
AANAT	0.252574	0.453592	1.1688	0.832786	1.14135	0.934351	0.735628	0.882398	0.486154	0.643328	0.502276	1.00003	0.580697	0.779899	0.821493	0.899204	0.0191211	1.21937	1.42721	1.22383	0.456373	1.04818	1.44793	0.763541	1.04216	1.48161	1.58395	1.99643	0.658139	0.950792	1.3824	1.00575	1.02778	0.695592	0.253533	0.392322	0.0838834	0.054202	0.0338619	0.0198106	0.176986	1.45546	0.166928	0.344249	0.366203	1.99643
AAR2	0.265499	0.284319	0.335609	0.26769	0.274588	0.309836	0.291046	0.26957	0.267232	0.305846	0.265456	0.265798	0.279984	0.281809	0.314552	0.302733	0.269005	0.279167	0.327404	0.294088	0.272457	0.291419	0.266737	0.565129	0.385619	0.276045	0.273818	0.272188	0.265471	0.343251	0.265458	0.327562	0.271163	0.28968	0.292313	0.278431	0.84697	0.295946	0.265474	0.28689	0.288324	0.269178	0.286234	0.351105	0.58616	0.84697
AARD	0.0630621	0.103875	0.108178	0.34373	0.421443	0.106828	0.0433586	0.0319834	0.0695049	0.275827	0.0961471	0.0686053	0.345389	0.631946	0.219774	0.208724	0.449589	0.0314371	0.0316372	0.0417895	0.0829927	0.189406	0.0994175	0.121068	0.0312652	0.260454	0.19271	0.0322339	0.0838718	0.0440169	0.0814545	0.0480316	0.0577728	0.0316177	0.034592	0.031156	0.874797	0.396825	0.0540089	0.328391	0.0499251	0.127087	0.0796981	0.58048	0.0923351	0.874797
AARS	0.0308178	0.0118791	0.0212495	0.0527432	0.0277361	0.0115558	0.134921	0.213095	0.0269849	0.121441	0.0160728	0.175572	0.113066	0.123054	0.0954087	0.0190136	0.0280828	0.125498	0.071488	0.02847	0.012963	0.0580898	0.0513384	0.0242317	0.0247974	0.273282	0.186556	0.0167561	0.152414	0.0227765	0.0263873	0.0118944	0.0342708	0.327219	0.238897	0.167259	0.793156	0.0490867	0.530566	0.0493408	0.11057	0.0979908	0.217513	0.0127913	0.0874821	0.793156
AARS2	0.627533	0.190381	0.861444	0.924612	0.662468	0.799378	0.759716	1.30353	0.283824	1.36211	0.884116	0.822607	0.871921	0.842657	1.59328	1.19155	0.520204	1.20921	1.01366	0.934308	0.443977	0.701145	1.0365	0.954959	0.873636	0.744577	1.29582	0.95817	1.10098	1.59278	0.840423	1.03903	1.2654	0.751387	0.638837	0.794466	1.61103	0.632995	0.147345	0.238354	1.10164	0.776478	0.685564	0.379736	0.79171	1.61103
AARSD1	1.01516	0.890953	0.893715	0.826912	0.814347	0.933775	0.746607	0.740337	0.824544	0.872898	0.782284	0.82086	0.831745	0.875373	1.08193	0.86355	0.950109	1.08858	1.07266	0.862119	1.1179	1.13626	1.17069	0.854747	1.02589	0.848415	0.740456	0.742163	0.848785	1.09174	1.13035	0.823981	0.742022	0.835974	0.753274	0.83303	0.74337	0.779379	0.926441	1.18152	1.04003	0.745172	0.750143	1.34469	0.787738	1.34469
AASDH	0.0658269	0.0825046	0.00384045	0.0622345	0.00237885	0.0106953	0.0893142	0.00286718	0.0196193	0.00207667	0.00193194	0.00139556	0.00244519	0.00721884	0.0255751	0.00133001	0.105014	0.0250829	0.0888426	0.363626	0.0619503	0.128509	0.0919583	0.0476083	0.053786	0.00296911	0.065432	0.0223637	0.00594077	0.0544638	0.0395341	0.0073819	0.00701815	0.00123687	0.134392	0.00125823	0.618034	0.0322918	0.0262816	0.00121138	0.00241663	0.00474564	0.324646	0.0137624	0.0181855	0.618034
AASDHPPT	0.140873	0.124536	0.127583	0.150626	0.083578	0.195875	0.0346509	0.0329114	0.180354	0.0211591	0.106961	0.0563742	0.107477	0.136819	0.0303324	0.1016	0.131124	0.0308056	0.0363721	0.0295027	0.0218018	0.0840004	0.0393622	0.0441517	0.0256873	0.211267	0.30711	0.0619227	0.0284454	0.0312587	0.072554	0.0224674	0.0296917	0.102506	0.421888	0.31193	0.135095	0.172422	0.0978355	0.527078	0.0257295	0.179101	0.0921395	0.0778511	0.0695314	0.527078
AASS	0.579113	0.519492	0.495271	0.488482	0.490533	0.4876	0.479453	0.490362	0.484557	0.573968	0.497903	0.480349	0.479919	0.478995	0.561265	0.494968	0.495775	0.500746	0.530252	0.609009	0.480647	0.582431	0.518349	0.782558	0.574065	0.48415	0.480141	0.493922	0.5019	0.478055	0.4761	0.588322	0.588076	0.502065	0.477202	0.510821	0.902272	0.504187	0.47611	0.561258	0.479535	0.538858	0.476127	0.676876	0.476494	0.902272
AATF	0.26415	0.251494	0.237547	0.215656	0.272498	0.233648	0.275986	0.220262	0.222675	0.215656	0.215656	0.277311	0.22506	0.217435	0.528792	0.259455	0.217423	0.216377	0.215656	0.305313	0.239767	0.602137	0.328215	0.429723	0.786006	0.2495	0.283845	0.22984	0.262559	0.241743	0.232917	0.21597	0.290641	0.391836	0.270293	0.26715	0.757284	0.814781	0.286832	0.322064	0.241112	0.220155	1.10121	0.450584	0.915764	1.10121
AATK	0.458816	0.652943	0.934645	0.498766	1.00288	0.915769	1.3808	1.18567	0.861564	0.40618	0.5543	0.702313	0.851273	0.873951	0.613157	0.468326	0.699973	0.309467	0.198173	0.221122	0.305434	0.141826	0.19662	0.141778	0.178469	0.193277	0.139995	0.273014	0.612824	0.583564	0.671975	0.219483	0.699437	0.200132	0.770568	0.326213	0.251798	0.625639	1.40503	0.36095	0.721265	0.671164	0.222341	0.933426	0.792517	1.40503
ABALON	0	0	0.185325	0.0179319	0.161467	0.10455	0.0213485	0.013733	0.0457046	0.00935799	0.335203	0.135878	0.0301902	0.0484307	0.0482186	0.0985426	0.352747	0.622961	0.651753	0.500437	0.749879	0.337214	0.463739	0.486711	0.564204	0.633872	0.315636	0.233082	0.118464	0.215524	0.169796	0.281813	0.563715	0.000293677	0.000997259	0.651168	0.084131	0.0872711	0.667739	0.00173279	0.0354104	0.345785	0.000882064	0.0336643	0.0703868	0.749879
ABAT	2.05564	2.00921	2.52149	2.35925	2.56857	2.40918	2.12809	2.19657	2.60002	2.41486	2.75142	2.21466	2.32172	2.33061	2.11575	2.25336	2.65715	2.13654	2.12164	1.99778	2.17948	2.07231	2.06625	1.98707	2.07766	2.03168	1.96902	2.70555	2.08581	2.01111	2.26298	2.1144	2.51496	2.37868	2.22617	2.0211	2.07884	2.4275	2.77854	2.69026	1.96777	1.97137	2.08479	2.7338	2.42262	2.77854
ABCA1	0.527169	0.644496	1.25734	2.06857	1.75114	1.14979	1.00672	1.39599	1.73321	1.61553	1.96648	1.77152	1.77903	1.77681	2.33722	1.43378	0.262918	1.0973	0.845218	1.23067	1.30887	1.48643	1.36533	1.37771	1.53181	0.953759	0.904745	1.69977	1.26701	1.13331	1.7035	1.79233	0.975451	1.4074	1.29272	0.693362	0.162199	0.155943	0.260862	0.345689	1.19198	0.592217	0.181698	0.255178	0.248331	2.33722
ABCA10	0.666196	0.406978	0.156359	0.314034	0.332261	0.196343	0.27041	0.208737	0.104521	0.0847019	0.160293	0.526777	0.176457	0.144518	0.24009	0.172723	0.537175	0.0961947	0.140793	0.0847516	0.221739	0.0937594	0.0923002	0.270311	0.295744	0.108562	0.084373	0.0913113	0.646648	0.924659	0.440125	0.109567	0.096426	0.189848	0.0875884	0.244239	0.3124	0.352726	0.0938698	0.546458	0.896492	1.10547	0.0858899	0.117106	0.275582	1.10547
ABCA11P	0.0576912	0.0576912	0.577222	1.54608	1.20389	0.54625	0.0576912	1.31612	1.00658	0.727518	1.45037	0.904875	0.276694	0.869694	1.68203	1.0019	0.0727522	1.20523	1.14136	0.875918	1.05891	0.68394	1.52164	1.36307	0.0679678	1.50209	1.76698	1.05553	0.623741	0.651131	1.02481	0.519718	0.314912	0.449096	0.354234	0.241953	0.788072	0.0832206	0.0609692	0.141768	0.0657327	0.894641	0.547162	0.142958	0.349172	1.76698
ABCA12	0.0154569	0.060141	0.00430839	0.209088	0.326697	0.00278968	0.00148989	0.00124977	0.00288486	0.140522	0.106877	0.0215473	0.00646741	0.00879503	0.00986146	0.0024993	0.760894	0.324309	0.349177	0.337728	0.171211	0.00146979	0.366955	0.0771529	0.22507	0.213762	0.258357	0.0933636	0.0739055	0.0421119	0.157361	0.134266	0.0129179	0.254416	0.12937	0.549331	0.00284879	0.599224	0.0370691	0.217338	0.765498	0.070517	0.190853	0.660394	0.571617	0.765498
ABCA13	0.0145518	0.018811	0.0132786	0.104252	0.0694653	0.0132786	0.0587599	0.0201836	0.0132786	0.0255269	0.0327683	0.0273724	0.0132856	0.0198583	0.0213289	0.0284619	0.0148866	0.0137642	0.0572963	0.0145334	0.0132786	0.120936	0.0147311	0.0602951	0.0214053	0.0314468	0.0236746	0.0135435	0.156776	0.0607222	0.0161837	0.0158092	0.0551133	0.575407	0.20458	0.0212367	0.679393	0.10567	0.0845911	0.785607	0.0139519	0.113518	0.0189688	0.017628	0.0507915	0.785607
ABCA2	0.939798	0.822257	1.6846	2.04974	1.79501	1.58213	1.01862	1.73175	1.31434	1.9647	1.72105	1.79051	1.90906	2.05721	2.17934	2.00831	1.43172	0.938013	0.843406	0.986046	1.003	0.656997	0.931895	0.638471	0.771779	0.748584	0.749849	0.753632	1.4772	0.851109	0.708016	0.669355	0.947594	1.02556	0.944435	0.875287	2.55764	1.23833	0.725707	0.740536	2.2111	1.45817	1.09639	1.66349	1.16681	2.55764
ABCA3	0.571234	0.236336	0.169653	0.156504	0.159426	0.175413	0.19542	0.248465	0.164556	0.15865	0.164877	0.174296	0.172664	0.168981	0.252083	0.159669	0.354646	0.182972	0.158108	0.15147	0.164052	0.154028	0.177478	0.212658	0.151825	0.151901	0.168843	0.195669	0.198667	0.160891	0.154479	0.155535	0.151708	0.268187	0.213311	0.281046	0.152826	0.160217	0.151669	0.178806	0.330952	0.202962	0.215264	0.210962	0.163279	0.571234
ABCA4	0.0250304	0.0357738	0.0957353	0.0749472	0.0778085	0.0832993	0.0218085	0.0211855	0.083439	0.0245392	0.0303327	0.0210913	0.0391908	0.0412535	0.0355343	0.0370035	0.0843986	0.0210025	0.0813742	0.0802901	0.0225458	0.0227805	0.0219313	0.065894	0.0226525	0.0278902	0.0215685	0.103357	0.0218268	0.033927	0.0834108	0.0307557	0.0660282	0.188801	0.0230251	0.0692511	0.273349	0.0262821	0.0688237	0.417218	0.0269488	0.0312666	0.0788487	0.0231302	0.0407774	0.417218
ABCA5	0.0997115	0.177069	0.0140264	0.00382579	0.0100483	0.0121694	0.0181796	0.0120881	0.00121871	0.0981413	0.039556	0.039139	0.103635	0.129672	0.112803	0.0331128	0.197749	0.259917	0.218829	0.507947	0.231994	0.457038	0.33175	0.190331	0.453957	0.185187	0.0321439	0.0123841	0.0309783	0.11264	0.0472416	0.0755791	0.00190861	0.0610985	0.102331	0.199201	0.0544089	0.0132196	0.0034874	0.414689	0.0269123	0.0879039	0.342131	0.0157739	0.0230924	0.507947
ABCA6	0.745159	1.11486	0.244274	0.40785	0.357975	0.261158	0.420389	1.3387	0.106138	0.438228	0.600656	0.676418	0.39828	0.344184	0.169426	0.447771	0.0174314	0.602675	0.248237	1.3096	0.710419	0.675765	1.12929	0.139533	0.522699	1.58434	1.96883	0.868936	0.870711	0.771673	0.515516	0.676747	0.458432	1.25954	1.14808	1.0625	0.0850504	0.104745	0.417365	0.70513	1.54733	1.00948	0.0675915	0.0895905	0.531431	1.96883
ABCA7	0.202778	0.263131	0.0950613	0.0610627	0.0542399	0.0881903	0.054127	0.0852782	0.0671939	0.107946	0.0551632	0.163117	0.20747	0.218324	0.341948	0.187951	0.295804	0.0657076	0.083796	0.0542177	0.094403	0.064123	0.0557994	0.0799822	0.124277	0.0555548	0.0786868	0.130816	0.0978495	0.0821897	0.0546853	0.0600208	0.0790505	0.116178	0.0755311	0.0762446	0.0547702	0.0700251	0.0546191	0.207958	0.0548384	0.0744511	0.0775701	0.108249	0.0627709	0.341948
ABCA8	0.361748	0.290655	0.0436753	0.0816601	0.134708	0.0457652	0.056738	0.0536342	0.0464914	0.0893024	0.123442	0.248035	0.110806	0.112972	0.0995964	0.123676	0.0714941	0.0859133	0.0404891	0.161417	0.0962607	0.0542456	0.0450001	0.0423271	0.0420613	0.0389713	0.0726746	0.0794729	0.0816743	0.103023	0.0411805	0.0440248	0.0509347	0.0440251	0.112655	0.0439667	0.133463	0.0670315	0.0409854	0.445384	0.186858	0.0396156	0.248428	0.119955	0.0623012	0.445384
ABCA9	0.39759	0.578792	0.506401	0.295422	0.475196	0.63037	0.540409	0.178723	0.271395	0.644433	0.797181	0.681092	0.457962	0.461465	0.430358	0.486182	0.548412	0.563422	0.378829	0.43616	0.618586	0.206687	0.360686	0.244816	0.287535	0.251896	0.499326	0.478053	0.217446	0.431037	0.180066	0.636472	0.666974	0.852065	0.273273	0.221728	0.356506	0.257165	0.254214	0.178707	0.388375	0.222758	1.17726	0.178316	0.344496	1.17726
ABCA9-AS1	0	0	0.000136193	0.00199273	0.0113555	0.00786722	0.00494417	0.00321527	0.00355778	0.0596059	0.125899	0.0293338	0.0514513	0.0573369	0.0905288	0.0078134	0.0545294	0.0815357	0.00257217	0.0369727	0.131282	0.0458772	0.05671	0.159294	0.060827	0.00222568	0.00318235	0.0295211	0.007284	0.0931793	0.00659367	0.0360874	0.000798454	0.200093	0.0987715	0.31961	0.417424	0.382668	0.149479	0.437092	0.0343934	0.272401	0.0489503	0.198671	0.000794136	0.437092
ABCB1	1.68732	0.842326	0.134333	0.077683	0.0874498	0.12014	0.12092	0.0887229	0.129061	0.135111	0.103219	0.415404	0.0784937	0.0841305	0.0858155	0.0847669	0.15488	0.235669	0.222051	0.188022	0.820718	0.10592	0.118867	0.0800392	0.235763	0.0853069	0.130467	0.210917	0.141495	0.0768291	0.119635	0.14488	0.0997392	0.124412	0.0944575	0.0848367	0.0752571	0.298394	0.0763695	0.0952029	0.077811	0.196642	0.075014	0.146972	0.205629	1.68732
ABCB10	0.00721318	0.00405013	0.0442758	0.0014951	0.024253	0.0526523	0.0379696	0.000912247	0.0849017	0.00616725	0.0204417	0.0221382	0.0136337	0.0167066	0.0191138	0.0141402	0.182092	0.0381457	0.116449	0.323144	0.115765	0.00568962	0.0751272	0.0349344	0.0106511	0.062431	0.0807605	0.135085	0.0088286	0.0800505	0.00809212	0.00510248	0.00634602	0.0820548	0.108216	0.00330669	0.0529916	0.0299919	0.121753	0.120552	0.000728597	0.190878	0.0547164	0.158958	0.0782092	0.323144
ABCB11	1.54613	1.0551	0.173512	0.204444	0.239008	0.232851	0.34224	0.224999	0.243813	0.169304	0.295654	0.281883	0.172737	0.16588	0.293001	0.184858	1.01398	0.291375	0.117673	0.121366	0.164614	0.0744463	0.148301	0.0888331	0.123128	0.0741595	0.0856171	0.1076	0.0795896	0.0882827	0.0747459	0.0760456	0.11334	0.234242	0.095472	0.0903898	0.437688	0.597738	0.0881611	0.110908	0.132489	0.137185	0.0789232	0.201203	0.355301	1.54613
ABCB4	0.957178	0.868243	0.938399	0.882962	0.924241	0.92926	0.885296	0.900062	0.947763	1.32163	1.03732	1.01658	1.17017	1.29958	1.24331	1.19289	0.863836	1.1687	1.06219	1.15357	1.20249	0.927614	1.0597	0.871482	0.940915	0.919272	0.870974	0.858748	0.93516	1.18928	0.881698	0.884841	1.09311	0.932775	0.953462	2.22066	0.91166	0.859211	0.870877	1.10385	0.882583	1.84985	0.871876	0.915792	0.89349	2.22066
ABCB5	0.86927	0.490901	0.360179	0.313555	0.313094	0.375814	0.415639	0.318956	0.332398	0.313497	0.33219	0.320305	0.323733	0.321024	0.350786	0.32224	0.321673	0.348387	0.313668	0.31888	0.314031	0.317597	0.330988	0.332795	0.346739	0.323515	0.315648	0.352721	0.317225	0.313425	0.321563	0.313055	0.320722	0.372828	0.325244	0.323065	0.316326	0.313075	0.357776	0.572525	0.314598	0.316312	0.346218	0.559414	0.314214	0.86927
ABCB6	0.280708	0.119499	0.0496151	0.0970487	0.0670898	0.049101	0.0660099	0.023883	0.148423	0.025716	0.0989594	0.0568899	0.0217925	0.0223516	0.0894415	0.0232057	0.0329434	0.0386739	0.0218235	0.0404993	0.0297905	0.0305952	0.0251226	0.281789	0.0225967	0.441832	0.42131	0.0369503	0.053001	0.0662238	0.0401004	0.072401	0.0923177	0.0247254	0.0224689	0.240549	0.408356	0.03842	0.0554414	0.295769	0.219066	0.0817075	0.0476143	0.0598381	0.18401	0.441832
ABCB7	0	0	0.129943	0.138927	0.141945	0.22699	0.113936	0.184854	0.285702	0.208998	0.215423	0.315166	0.0610208	0.0627223	0.0158013	0.274152	0.0119531	0.110668	0.184235	0.123514	0.244727	0.0115392	0.244065	0.020478	0.244499	0.168245	0.0748966	0.511666	0.604253	0.140649	0.00621276	0.0520305	0.106592	0.303114	0.179653	0.0108401	0.231027	0.0015312	0.0442317	2.33631e-05	0.0236798	0.00308801	0.100437	0.0823729	0.108738	0.604253
ABCB8	0.147208	0.106181	0.351541	0.346544	0.511812	0.315534	0.305341	0.521894	0.481416	0.194868	0.634496	0.229989	0.169018	0.177552	0.219899	0.236226	0.0503579	0.383409	0.389153	0.179586	0.244686	0.562006	0.51681	0.275001	0.223697	0.532641	0.539535	0.255358	0.209725	0.450577	0.732054	0.553729	0.535745	0.53443	0.271478	0.513487	0.220931	0.0569649	0.0457984	0.0392521	0.384256	0.333614	0.118669	0.0840001	0.0393689	0.732054
ABCB9	0.589564	0.155794	0.0222511	0.0526301	0.0325475	0.0182913	0.0770654	0.144046	0.0247922	0.0369507	0.0215101	0.0601318	0.0353866	0.0309269	0.0223137	0.0207254	0.0472624	0.0980385	0.105521	0.0226072	0.0743047	0.0317579	0.0663937	0.0162331	0.102282	0.0497215	0.034464	0.0337693	0.016342	0.0751675	0.103217	0.169566	0.0299989	0.128502	0.0561822	0.162428	0.0639425	0.236435	0.054042	0.0747128	0.0170223	0.168381	0.0171907	0.0858518	0.366415	0.589564
ABCC1	0.811794	0.796311	1.47391	1.23108	1.31393	1.5439	1.0583	1.33722	1.1035	1.41215	1.06453	1.35297	1.39361	1.29691	1.26081	1.32742	0.951011	1.29801	1.34382	0.998418	1.02607	1.14281	1.3537	0.818684	1.1848	1.39548	1.23688	1.20967	1.45988	1.30737	1.10992	1.03273	1.46874	1.20481	1.56329	1.37971	0.788178	1.33362	0.794541	1.09946	1.51829	1.16616	0.84183	1.15086	1.69424	1.69424
ABCC10	0.0531779	0.0547595	0.0117093	0.0223613	0.00526311	0.00654525	0.036867	0.0371213	0.0373218	0.00377708	0.00435783	0.0075498	0.00449259	0.011891	0.00805172	0.00395116	0.131123	0.10144	0.0744425	0.00693507	0.184178	0.0241508	0.102427	0.0533309	0.0746868	0.0199096	0.0111297	0.0179597	0.0421376	0.0257414	0.00557719	0.0168798	0.0105882	0.00498895	0.0244226	0.00382422	0.412651	0.0356658	0.105421	0.204349	0.0688431	0.199979	0.211759	0.0939119	0.00407404	0.412651
ABCC11	0.461337	0.0991586	0.0361141	0.143325	0.184436	0.03269	0.0506248	0.127127	0.0895259	0.0438135	0.174512	0.0298412	0.0306773	0.0337594	0.0677872	0.034821	0.0319088	0.0331788	0.0303819	0.143677	0.0295958	0.0810688	0.0300538	0.323673	0.15454	0.0674248	0.0333002	0.0357165	0.0299463	0.0295993	0.09051	0.0296961	0.43629	0.0353781	0.0906573	0.231476	0.393013	0.250377	0.843025	0.0334525	0.181494	0.0425148	0.0621759	0.362165	0.467965	0.843025
ABCC12	0.0561402	0.0170154	0.116169	0.0180397	0.0490686	0.118787	0.065144	0.134043	0.0412256	0.0347643	0.0114383	0.020568	0.0498089	0.0745328	0.0390595	0.0559068	0.0447929	0.0643535	0.106285	0.0227342	0.0632238	0.282987	0.0437003	0.114027	0.0162671	0.0642733	0.101391	0.118595	0.0379305	0.12119	0.0453135	0.0246281	0.0653997	0.0111635	0.0180324	0.0174067	0.0142526	0.30828	0.0250276	0.0136304	0.0165943	0.157384	0.09425	0.259895	0.0569723	0.30828
ABCC2	0.265933	0.29833	0.280941	0.262577	0.259958	0.277232	0.262177	0.276617	0.270697	0.26154	0.289282	0.264974	0.266748	0.288374	0.337522	0.259466	0.271752	0.259459	0.370711	0.259964	0.304958	0.260682	0.260461	0.26643	0.27108	0.262953	0.265052	0.280313	0.274304	0.282075	0.360178	0.33748	0.296991	0.264929	0.301358	0.270023	0.334252	0.44676	0.345804	0.47026	0.343288	0.265344	0.476378	0.369356	0.276695	0.476378
ABCC3	0.00581916	0.0225855	0.00468141	0.0375527	0.0520626	6.37891e-05	0.00794253	0.00422599	0.0658941	0.0280444	0.0504928	0.149376	0.0177966	0.0278147	0.204015	0.00828554	0.0173068	0.0567505	0.0999757	0.0534918	0.0915509	0.0663935	0.0103067	0.497404	0.119907	0.255986	0.2885	0.0239431	0.00031219	0.120057	0.00213166	5.05539e-05	0.0011107	0.224637	0.254636	0.107986	0.011991	0.588147	0.159486	0.848121	0.0692819	0.147897	0.693287	0.701449	0.0131778	0.848121
ABCC4	0.733352	0.743553	0.776237	0.917746	0.951269	0.794141	1.00878	0.895048	0.746512	0.940955	0.915267	0.874999	0.833151	0.896436	0.899474	0.85763	0.950614	0.725167	0.732006	0.726252	0.732059	0.760992	0.715584	0.881045	0.764532	0.821622	0.879376	0.722255	0.800358	0.857131	0.767196	0.716539	0.736266	0.842664	0.809464	0.773616	0.715311	1.35676	1.14882	0.715331	0.802077	0.715387	0.800181	0.788236	0.715353	1.35676
ABCC5	0.117049	0.0675589	0.0656057	0.23335	0.0752519	0.0725528	0.0260778	0.127376	0.0298813	0.0299207	0.12738	0.0277743	0.026002	0.0270457	0.0260567	0.0258394	0.026883	0.0263805	0.0280027	0.0586102	0.0258134	0.0547216	0.0326638	0.0632702	0.0261164	0.389124	0.21461	0.0623221	0.0295087	0.0407165	0.0386378	0.0258387	0.0285776	0.0332797	0.0407638	0.0303991	0.032164	0.0260865	0.038834	0.0650759	0.143748	0.0417544	0.423525	0.0279227	0.110351	0.423525
ABCC6	0.10271	0.219594	0.317585	0.488311	0.428379	0.351652	0.265076	0.246187	0.559382	0.342438	0.650475	0.231356	0.46077	0.597908	0.97201	0.440127	0.27836	0.109934	0.0942322	0.103786	0.10251	0.114551	0.10119	0.562617	0.0916627	0.714092	0.675262	0.18503	0.11449	0.0872727	0.116701	0.301084	0.107873	0.928406	0.611443	0.13617	1.52037	0.14947	0.189698	0.37074	0.135609	0.863369	0.210725	0.555389	0.386438	1.52037
ABCC8	0.560621	0.418919	0.379854	0.417779	0.361338	0.465574	0.196889	0.197393	0.252328	0.229497	0.392098	0.201839	0.192976	0.202519	0.213759	0.195343	0.428258	0.504079	0.415857	0.245488	0.529626	0.406209	0.504871	0.348215	0.352027	0.642604	0.569012	0.196767	0.233625	0.264281	0.272374	0.236043	0.193	0.41326	0.195886	0.749609	0.524795	0.800193	0.345061	0.324274	0.32768	0.202734	0.302153	1.42145	0.864546	1.42145
ABCC9	0.817531	0.669261	0.592759	0.653706	0.668927	0.623914	0.474345	0.511604	1.07076	0.480044	0.612498	0.558599	0.508912	0.505439	0.493513	0.489831	0.540474	0.497702	0.510881	0.538034	0.494571	0.52157	0.482471	0.577912	0.476595	0.477635	0.525546	0.523735	0.474145	0.536073	0.567507	0.599628	0.629686	0.515456	0.48215	0.518021	0.880009	0.495791	0.52511	0.493462	0.539025	0.555038	0.476268	0.474145	0.556791	1.07076
ABCD1	0.222727	0.222727	0.306779	0.308264	0.328988	0.284399	0.24957	0.235854	0.468154	0.227771	0.357436	0.629111	0.247111	0.237725	0.279771	0.256315	0.292794	0.440054	0.409009	0.423171	0.422841	0.669396	0.626882	1.08974	0.646102	1.12743	1.62947	0.276141	0.238343	0.944083	0.222983	0.300909	0.252584	0.283555	0.231266	0.284015	0.29513	0.480716	0.361315	0.434793	0.364114	0.320978	0.251832	0.361165	0.237182	1.62947
ABCD2	0.0203366	0.0141932	0.260945	0.152645	0.415829	0.24066	0.108574	0.107874	0.573126	0.0556472	0.442648	0.0532624	0.0428289	0.0699129	0.153272	0.0290177	0.265177	0.118426	0.160913	0.0452428	0.0761204	0.015869	0.0195557	0.0353298	0.0827742	0.0198399	0.0484023	0.0614416	0.155946	0.014175	0.0732187	0.193804	0.0767767	0.0332914	0.0621494	0.01468	0.228106	0.894278	0.146972	0.166067	0.0189726	0.313294	0.0303015	1.29269	1.14683	1.29269
ABCD3	1.29997	1.24722	0.69253	1.23691	1.20889	0.732154	0.803598	0.622503	0.654333	0.912708	1.2342	0.747755	0.916183	1.00516	0.943191	1.10168	0.482953	1.05833	1.14977	0.870377	1.24631	1.35845	1.0439	1.60326	1.14053	0.956593	0.936216	1.12041	0.963133	0.904177	1.10397	1.02357	0.937248	0.842508	0.957766	0.997605	0.600567	0.570224	1.64652	1.35537	1.17463	1.12233	0.870742	0.839723	0.739659	1.64652
ABCD4	0.225497	0.287644	0.271452	0.337456	0.521307	0.244346	0.346792	0.518964	0.273011	0.625502	0.372912	0.453967	0.381506	0.34825	0.22921	0.572802	0.324892	0.831399	0.576719	0.542555	0.738352	0.953204	1.31598	0.235865	0.528875	0.636789	0.574887	0.235384	0.568986	0.83761	0.710482	0.69485	0.833433	0.540862	0.716152	0.831012	0.340642	0.491045	0.250913	0.531836	0.719844	0.413209	0.442868	0.218628	0.919666	1.31598
ABCE1	0.0921235	0.108491	0.0652201	0.071583	0.0917375	0.0647822	0.0849358	0.062197	0.0699974	0.0980593	0.0646004	0.0635226	0.0933668	0.090117	0.441744	0.111993	0.358052	0.192169	0.184272	0.185631	0.167446	0.267269	0.23506	0.0653111	0.157762	0.76339	0.464949	0.0712315	0.0900319	0.0600632	0.173167	0.217506	0.0937565	0.0671314	0.137916	0.234246	0.061896	0.126755	0.110309	0.104141	0.0673533	0.0601085	0.212095	0.147243	0.319852	0.76339
ABCF1	0.600748	0.553834	0.542745	0.613973	0.423407	0.392799	0.329095	0.259684	0.335988	0.248115	0.284799	0.291041	0.318584	0.271195	0.491898	0.335861	0.404347	0.666305	0.621631	0.299996	0.639004	0.487619	0.62837	0.246614	0.451665	0.441098	0.710616	0.277825	0.298793	0.24825	0.3122	0.262415	0.247657	0.54245	0.851841	1.69156	0.320051	0.244319	1.92452	0.372409	0.246891	0.354868	0.24433	0.312557	0.24972	1.92452
ABCF2	0.0731544	0.0753048	0.156381	0.0939326	0.107807	0.143576	0.137506	0.401014	0.0752726	0.132396	0.155604	0.100325	0.143868	0.139933	0.139203	0.10848	0.0820109	0.118052	0.111523	0.0996512	0.0880863	0.0772205	0.112407	0.177534	0.341365	0.209181	0.0795639	0.186925	0.321819	0.0921318	0.250081	0.129931	0.29843	0.129925	0.13647	0.0727479	0.58261	0.28547	0.139443	0.646611	0.239372	0.0866496	0.0726099	0.0751484	0.108337	0.646611
ABCF3	0.804819	0.666099	0.638569	0.630282	0.629665	0.636802	0.632984	0.645222	0.647026	0.684216	0.634524	0.647575	0.682273	0.701224	0.657535	0.641058	0.700679	0.769375	0.678963	0.693968	0.733942	0.640867	0.727563	0.634451	0.654198	0.630904	0.639836	0.637571	0.646991	0.682781	0.656193	0.640944	0.637569	0.632229	0.667588	0.729714	0.717696	0.631345	1.0081	0.816863	0.842873	0.80011	0.684987	0.629572	0.713742	1.0081
ABCG1	0.326026	0.294174	0.319039	0.772979	0.645173	0.33584	0.226456	0.123498	0.547605	0.62042	0.306822	0.185614	0.813627	0.747353	0.623928	0.437639	0.187851	0.501242	0.45149	0.359633	0.475157	0.774577	0.895198	0.31432	0.445576	0.340507	0.240603	0.163281	0.444012	0.347247	1.37513	1.55651	0.331306	0.100572	0.329137	0.336012	0.185798	0.0662104	0.074601	0.949085	0.223842	0.392396	0.251495	0.192983	0.0816885	1.55651
ABCG2	0.432161	0.189774	0.0697207	0.0358572	0.147978	0.064982	0.0707848	0.0541016	0.137116	0.0323977	0.178267	0.0731129	0.0414346	0.0346643	0.033135	0.0690224	0.191057	0.237904	0.152001	0.398026	0.254532	0.0881385	0.141487	0.276297	0.309306	0.136436	0.309536	0.0984642	0.191601	0.264097	0.355581	0.182251	0.0542928	0.211956	0.0941193	0.0994208	0.365643	0.0657464	0.0538093	0.0785597	1.16041	0.0646099	0.217002	0.159017	0.0361722	1.16041
ABCG4	0.0146553	0.0274423	0.000902986	0.740591	0.0435314	0.00151605	0.0384909	0.00135408	0.00930743	0.205694	1.70588	0.0453069	0.00246335	0.0636871	0.0682792	0.00182714	0.260328	0.0700287	0.172254	0.0527698	0.0774389	0.0270123	0.151997	0.00540711	0.0470233	0.0137	0.0419305	0.187139	0.0347965	0.00907941	0.0357007	0.0118931	0.0186375	0.104883	0.00532152	0.202592	0.122566	0.0797003	0.296866	0.129942	0.0740713	0.0902381	0.0322853	0.0139506	0.0153329	1.70588
ABCG5	0.552406	0.581098	0.630939	0.60075	0.597531	0.62778	0.852635	0.634079	0.647834	0.655887	0.619407	0.639488	0.715005	0.674446	0.779955	0.698643	0.835614	0.58011	0.554327	0.569814	0.556584	0.606318	0.577904	0.552537	0.552129	0.607296	0.876581	0.748167	0.578778	0.558897	0.551313	0.559389	0.574732	0.551101	0.635314	0.567317	0.714603	0.552011	0.859124	0.559448	0.560246	0.649872	0.828338	0.5503	0.601082	0.876581
ABCG8	0.260344	0.445211	0.301623	0.583175	0.666206	0.387369	0.274825	0.267959	0.762222	0.237266	0.645636	0.296061	0.31543	0.379647	0.750071	0.317518	0.0523684	0.280314	0.412619	0.320127	0.376939	0.356212	0.284549	0.570506	0.318172	0.325687	0.317856	0.13054	0.365761	0.261952	0.295949	0.258844	0.256588	0.296717	0.0518558	0.74166	0.0870826	0.0621108	0.15853	0.100793	0.57259	0.180166	0.30661	0.0519757	0.0717149	0.762222
ABHD1	0.0841053	0.0686609	0.0374687	0.128761	0.499057	0.0374687	0.0509374	0.0427111	0.0374687	0.219333	0.107027	0.345951	0.623612	0.136726	0.287627	0.0832115	0.379629	0.070475	0.322311	0.109389	0.0569737	0.0566124	0.0412922	0.0379272	0.0876583	0.0450143	0.0617143	0.0893283	0.0380876	0.0940085	0.0563649	0.0408567	0.0515367	0.404969	0.744211	0.362044	0.482887	0.0417462	0.0987044	0.0424085	0.0841802	0.13846	0.0434724	0.169796	0.135851	0.744211
ABHD10	0.713051	0.69634	0.198837	0.106903	0.111846	0.17633	0.0720217	0.334566	0.388635	0.176582	0.32577	0.511075	0.276808	0.222799	0.284314	0.298928	0.428388	0.021189	0.0438358	0.0492051	0.0137829	0.00825646	0.000855995	0.0246038	0.0100211	0.266144	0.0956965	0.162198	0.000435024	0.0809284	0.106155	0.358953	0.335705	0.072073	0.014531	0.00717891	0.786274	0.0412493	0.00839127	0.402098	0.0535287	0.0713419	0.119507	0.372173	0.627173	0.786274
ABHD11	0.380647	0.280766	0.170247	0.160089	0.159996	0.179896	0.165609	0.176087	0.162191	0.221854	0.195576	0.179893	0.242262	0.236576	0.240623	0.212158	0.485042	0.408662	0.172634	0.17696	0.160997	0.163728	0.169172	0.159453	0.174037	0.164574	0.178967	0.160111	0.175098	0.276563	0.171853	0.180097	0.159627	0.159381	0.160958	0.159797	0.160685	0.170344	0.945076	0.598708	0.16933	0.161984	0.182946	0.239341	0.184329	0.945076
ABHD12	0.0300046	0.136647	0.136755	0.0334062	0.0627824	0.142697	0.0292562	0.0566262	0.0485974	0.0243919	0.0565311	0.094596	0.0364959	0.0927934	0.0698265	0.0746857	0.0169521	0.0201145	0.16417	0.0504929	0.0422263	0.210818	0.0457223	0.253846	0.0848766	0.353261	0.23608	0.0194696	0.0347347	0.268528	0.125179	0.0647898	0.0646369	0.0199794	0.0243592	0.0481239	0.0698085	0.0306958	0.0191691	0.19072	0.0481091	0.152979	0.295091	0.178214	0.0170497	0.353261
ABHD12B	0.222431	0.172762	0.338283	0.234922	0.444289	0.280355	0.269537	0.511324	0.713306	0.219658	0.182155	0.297916	0.172527	0.201601	0.178836	0.208608	0.18042	0.592499	0.472475	0.331123	0.172532	0.917455	0.854579	0.272682	0.569518	0.832339	1.37947	0.51917	0.541974	0.212917	1.02202	1.13576	0.723584	0.721373	0.549323	0.757312	1.90684	0.486984	0.219494	0.316934	0.337797	0.251404	1.10979	0.213384	0.213187	1.90684
ABHD13	2.11901	1.5378	1.22145	1.61597	1.21904	1.26364	1.51363	1.25844	1.24058	1.13344	1.13292	1.66492	1.13826	1.13452	1.18596	1.23446	1.44401	1.28669	1.13628	1.23945	1.19314	1.1586	1.1628	1.13813	1.13405	1.15104	1.19395	1.14671	1.41793	1.17112	1.1387	1.15408	1.18135	1.35276	1.14263	1.13224	1.19003	1.39802	1.13165	1.15355	1.41436	1.24375	2.38785	1.15541	1.17206	2.38785
ABHD14A	0.522729	0.482021	0.283006	0.666708	0.29462	0.276842	0.317698	0.372696	0.26958	0.618363	0.269768	0.383031	0.43934	0.369948	0.269669	0.490552	0.307648	0.302565	0.446227	0.268015	0.294589	0.346722	0.284228	0.269683	0.287463	0.356857	0.278405	0.280944	0.273151	0.278217	0.269544	0.279086	0.33529	0.747719	0.318245	0.508116	0.296872	0.407695	0.381952	0.295116	0.541337	0.51189	0.452003	0.28803	0.288178	0.747719
ABHD14A-ACY1	0.181634	0.181634	0.2552	0.244677	0.196418	0.279768	0.184472	0.182908	0.26971	0.461641	0.194636	0.188787	0.206712	0.208896	0.181693	0.182329	0.207141	0.182574	0.335634	0.226046	0.181738	0.32549	0.235964	0.219301	0.181663	0.420834	0.345832	0.20778	0.200952	0.183743	0.331293	0.285576	0.190329	0.57083	0.248808	0.323941	0.19204	0.370158	0.363123	0.206624	0.241424	0.206297	0.319314	0.198813	0.245059	0.57083
ABHD14B	0.0403472	0.00704891	0.0620197	0.0357903	0.00576009	0.0478196	0.00525355	0.0111	0.147628	0.0679922	0.0282605	0.00253662	0.00617772	0.0248099	0.00800749	0.0166023	0.0222595	0.0494483	0.177088	0.187307	0.24195	0.247604	0.0427793	0.418752	0.184379	0.11962	0.0624474	0.0145087	0.00256154	0.0704154	0.0158805	0.00317588	0.00279511	0.00910818	0.0100631	0.00521729	0.0112613	0.028085	0.00460556	0.530025	0.0025337	0.0686994	0.0667806	0.00389249	0.00574437	0.530025
ABHD15	0.17839	0.167788	0.20219	0.488778	0.185839	0.228604	0.242682	0.318189	0.177845	0.10026	0.23447	0.154003	0.0855642	0.150832	0.140467	0.29993	0.0957428	0.147111	0.0947553	0.0899156	0.383411	0.448043	0.158853	1.23386	0.154058	0.295975	0.29477	0.121535	0.111058	0.115322	0.254379	0.380633	0.340228	0.089323	0.202167	0.087059	0.558132	0.093938	0.877049	0.569485	0.202584	0.787418	0.0850963	0.308039	0.239791	1.23386
ABHD16A	0.293208	0.119039	0.327324	0.137834	0.108021	0.253321	0.135358	0.187507	0.204499	0.107299	0.15994	0.320534	0.123413	0.221925	0.152836	0.451909	0.483465	0.107194	0.107262	0.145316	0.108202	0.143856	0.123614	0.10723	0.122344	0.109892	0.127695	0.274347	0.277621	0.288927	0.16347	0.221182	0.112237	0.195508	0.117155	0.109737	0.312972	0.11735	0.111467	0.222982	0.453386	0.108882	0.135431	0.120984	0.233401	0.483465
ABHD16B	1.67106	1.32538	1.30133	1.36186	1.28485	1.29852	1.2428	1.23248	1.33536	1.35905	1.33905	1.25678	1.23564	1.23536	1.30386	1.24234	1.29962	1.23183	1.2522	1.23168	1.23192	1.93134	1.29661	1.83192	1.25224	1.56465	1.83239	1.28901	1.4654	1.26932	1.23204	1.25657	1.23238	1.47828	1.46017	1.49578	1.95155	1.29625	1.23749	2.02672	1.55252	2.40457	1.63078	1.5954	1.59128	2.40457
ABHD17A	0.181707	0.109162	0.213106	0.207619	0.0684543	0.276819	0.079067	0.0611496	0.242811	0.2658	0.0707718	0.206967	0.574232	0.30995	0.0335389	0.103453	0.0184271	0.387822	0.0179245	0.306549	0.376474	0.0321052	0.14229	0.102559	0.28476	0.110558	0.0576496	0.236296	0.0402574	0.194565	0.30244	0.284156	0.120174	0.209369	0.451162	0.0673615	0.042293	0.0188643	0.0183316	0.214457	0.0179432	0.0300142	0.161097	0.084495	0.0913663	0.574232
ABHD17B	0.388165	0.608296	0.492623	1.21056	1.14167	0.507399	1.21326	1.51612	1.17296	1.19333	0.708951	0.901544	1.1416	0.853113	0.922605	1.04778	2.11572	0.222992	0.197081	0.228261	0.238678	0.231165	0.233488	0.307005	0.261235	0.287793	0.40087	0.576737	1.16532	0.559727	0.254638	0.2273	0.33365	0.950606	0.434615	0.288054	0.2203	0.577058	0.421749	0.4888	0.62702	0.612619	1.04157	0.250309	0.410798	2.11572
ABHD17C	0.576868	0.669364	0.480247	0.726439	0.749868	0.608101	0.605471	0.722911	0.544941	0.546612	0.568227	0.425541	0.575212	0.473738	0.690303	0.542812	0.236565	0.782734	0.672468	0.657703	0.712383	0.474698	0.933362	0.531226	0.736565	0.760919	1.19003	1.35831	0.221778	0.421361	0.430807	0.82086	0.735104	0.953771	0.521186	1.10668	0.808848	0.393492	0.400196	0.831188	0.735633	0.327549	0.709009	0.232084	0.298119	1.35831
ABHD18	0.260177	0.269465	0.24356	0.265066	0.254954	0.243272	0.271224	0.243308	0.243241	0.243241	0.247278	0.267728	0.243729	0.250489	0.244593	0.246552	0.258616	0.24739	0.297957	0.56309	0.389203	0.834202	0.484158	0.420335	0.310145	0.24373	1.27354	1.17534	0.429827	0.243621	0.248875	0.944963	0.710836	0.449324	0.260393	0.308191	0.451664	0.779505	0.484335	0.464407	0.616086	0.394635	0.25316	0.43862	0.888323	1.27354
ABHD2	0.804968	0.89111	1.43582	0.56782	0.912191	1.2444	0.379685	0.762599	0.742068	0.216564	0.948972	0.605047	0.197385	0.559726	0.853188	0.553694	0.639189	0.062675	0.0245422	0.0874359	0.0725451	0.169067	0.0123954	0.0252737	0.00462928	0.136341	0.0992576	0.27799	0.574954	0.311241	0.17328	0.18824	0.6175	0.112635	0.263723	0.00436638	0.0790961	0.292046	0.119576	0.244035	0.0736131	0.441817	0.066635	0.586374	0.508079	1.43582
ABHD3	0.178344	0.186478	0.498039	0.273851	0.161435	0.472923	0.0376936	0.0199027	0.397413	0.0126952	0.311176	0.0803252	0.0509744	0.0897901	0.272589	0.203348	0.233765	0.0508591	0.259433	0.322077	0.231912	0.0137424	0.0399505	0.281934	0.333565	0.585299	0.489704	0.0146164	0.0139865	0.0153201	0.149125	0.148166	0.098084	0.0285336	0.186613	0.0810565	0.091435	0.0789962	0.0967705	0.450938	0.0365227	0.0759954	0.117321	0.16342	0.152235	0.585299
ABHD4	0.0109275	0.0123245	0.0182748	0.011175	0.0109585	0.016255	0.166361	0.104472	0.0136771	0.206546	0.0258047	0.025035	0.0805204	0.113301	0.0619756	0.0632042	0.0102524	0.110335	0.104876	0.0708635	0.0407822	0.0413093	0.07981	0.0289042	0.101916	0.111244	0.0687389	0.0247391	0.0243316	0.0740516	0.0833062	0.0937921	0.25203	0.457607	0.610483	0.361356	0.297344	0.0387137	0.44573	0.03843	0.0911763	0.0898175	0.0199109	0.0110883	0.0863402	0.610483
ABHD5	0.517819	0.292551	0.276247	0.431877	0.291032	0.308754	0.318925	0.435017	0.249382	0.289636	0.287904	0.377966	0.24834	0.247734	0.250837	0.250681	0.461408	0.376635	0.381774	0.441004	0.355371	0.370354	0.276642	0.257877	0.396335	0.253469	0.261312	0.724925	0.61195	0.529331	0.290875	0.263939	0.247432	0.272379	0.47468	0.368237	0.245926	0.256536	0.389175	0.264176	0.325834	0.333617	0.461775	0.576081	0.305769	0.724925
ABHD6	0.563145	0.620662	0.428876	0.355808	0.183638	0.447691	0.107112	0.115434	0.242735	0.119916	0.252328	0.284094	0.20952	0.168807	0.20127	0.181764	0.130478	0.176891	0.340953	0.461891	0.200144	0.402555	0.242382	0.445665	0.322473	0.17964	0.172452	0.154015	0.126338	0.165488	0.302609	0.292024	0.116398	0.128324	0.175921	0.147228	0.200933	0.147544	0.148277	0.259108	0.174657	0.444342	0.147617	0.134544	0.216446	0.620662
ABHD8	0.793563	0.809559	0.601138	0.6708	0.4455	0.718079	0.156982	0.265097	0.442422	0.423026	0.378042	0.554761	0.878058	0.823839	0.640687	0.622661	0.268665	0.150373	0.149838	0.150224	0.299916	0.279576	0.191901	0.198568	0.101624	0.0892369	0.0977359	0.362028	0.462914	0.0810859	0.17949	0.205428	0.23124	0.332781	0.0776398	0.211968	0.25822	0.626238	0.120876	0.134553	0.0769729	0.173094	0.458022	0.806802	0.714525	0.878058
ABI1	0.152386	0.160684	0.0767571	0.102204	0.0758528	0.108917	0.165301	0.0913843	0.190303	0.296374	0.0555577	0.178884	0.259245	0.247697	0.32333	0.243907	0.11237	0.369917	0.394129	0.381942	0.345805	0.421379	0.404057	0.595945	0.382144	0.51542	0.265215	0.306349	0.0756479	0.184186	0.137232	0.293432	0.246587	0.128518	0.244846	0.441096	0.0847489	0.0595957	0.0814457	0.0956986	0.0580528	0.348785	0.0476791	0.10488	0.103156	0.595945
ABI2	0.0916668	0.0916668	0.358316	0.347257	0.196819	0.407407	0.286391	0.263136	0.207002	0.186213	0.254299	0.558935	0.245477	0.278547	0.213711	0.220331	0.147599	0.0946331	0.110492	0.0945392	0.103385	0.225518	0.0966305	0.196039	0.153255	0.312737	0.775256	0.719577	0.101579	0.110884	0.21057	0.338401	0.185259	0.432241	0.175239	0.119205	0.133997	0.262217	0.518488	0.316398	0.0946035	0.09186	0.432713	0.091883	0.101574	0.775256
ABI3	0.0667958	0.0368521	0.031972	0.0566169	0.033763	0.0294484	0.0308573	0.0194116	0.173391	0.0388772	0.0604963	0.0201229	0.0213062	0.0197095	0.0176178	0.048807	0.547621	0.21495	0.195404	0.0748517	0.0474555	0.0972061	0.194569	0.121551	0.0648021	0.138877	0.0405044	0.037497	0.0870122	0.0207418	0.0566809	0.0552801	0.0295488	0.017597	0.0253213	0.0284157	0.0217765	0.0805187	0.200636	0.148312	0.0178224	0.0348078	0.0927428	0.0176654	0.0392396	0.547621
ABI3BP	0.0982507	0.177451	0.0971821	0.12404	0.099663	0.0989065	0.147812	0.0970635	0.139596	0.0982173	0.130594	0.202755	0.106342	0.106684	0.105667	0.136245	0.268409	0.137908	0.100948	0.228318	0.0998043	0.257833	0.119135	0.17456	0.103732	0.220998	0.40679	0.113038	0.116033	0.130107	0.135536	0.198294	0.155895	0.0979407	0.109274	0.281584	0.100427	0.191287	0.237758	0.447473	0.957676	0.109962	0.247043	0.099184	0.153492	0.957676
ABL1	1.20031	0.7729	0.182597	0.168101	0.281348	0.17161	0.171934	0.187506	0.172718	0.229154	0.168863	0.17335	0.667968	0.266365	0.221237	0.171723	0.620962	0.285102	0.464034	0.606092	0.283569	0.169632	0.320739	0.416306	0.346154	0.37623	0.418101	0.177247	0.204323	0.22755	0.169135	0.172338	0.317251	0.190911	0.167614	0.229009	0.212945	0.312125	0.183148	0.220461	0.572931	0.179131	0.17007	0.168205	0.178765	1.20031
ABL2	0.477456	0.397127	0.333973	0.0761342	0.0673501	0.321882	0.196666	0.0642235	0.479651	0.0399332	0.222224	0.142391	0.0268795	0.0500382	0.0448821	0.0980782	0.436403	0.0990297	0.161339	0.0532496	0.17216	0.515426	0.0404834	0.222836	0.0699378	0.505756	0.67572	0.02745	0.0589085	0.340666	0.372562	0.803099	0.429053	0.66217	0.145997	0.543271	0.235771	0.190062	0.469852	0.308488	0.380812	0.213696	0.0286389	0.900294	0.521527	0.900294
ABLIM1	0.0929182	0.153385	0.339808	0.651319	0.791423	0.223636	0.325451	0.212623	0.328219	0.387451	0.515857	0.412939	0.277515	0.175466	0.437544	0.326027	0.247362	0.226537	0.359935	0.0712202	0.501622	0.0675276	0.119548	0.0819856	0.0700246	0.122379	0.06642	0.116522	0.116485	0.270956	0.0957002	0.0752181	0.327724	0.0819458	0.462551	0.158154	0.217931	0.506253	0.127511	0.394614	0.175001	0.291286	0.171317	0.213189	0.286878	0.791423
ABLIM2	0.436755	0.695684	1.38041	1.01858	1.13737	1.19386	0.935094	1.3819	0.948224	1.77304	1.42362	1.31378	1.69609	1.7215	1.43276	1.40846	0.526245	0.843297	0.741755	0.81216	1.14427	0.87059	0.886146	0.71578	1.05703	0.930613	1.04889	1.28801	1.05875	0.893023	1.01629	0.995217	1.12668	0.863199	0.91167	0.713524	0.515403	0.410117	0.449874	0.26636	0.0918848	0.954269	0.689674	0.349182	0.274349	1.77304
ABLIM3	0.695381	1.12277	1.1842	1.04346	1.22221	1.13176	1.13126	1.03916	1.10393	0.588929	1.17879	1.29536	0.786845	0.640238	0.598778	0.925279	0.252799	1.23183	1.68805	1.47962	1.33279	0.675681	1.36589	0.454258	1.87036	1.55995	2.48474	2.36518	0.876378	1.06919	1.44862	2.18539	1.29849	0.42676	0.61879	0.681647	1.02313	0.187855	0.345472	0.455959	1.02668	1.11343	1.02014	0.956893	0.283512	2.48474
ABO	0.233595	0.233595	0.233595	0.233595	0.289784	0.233595	0.233595	0.233595	0.233595	0.233595	0.233595	0.254447	0.233595	0.233595	0.233595	0.233595	0.233595	0.29436	0.233595	0.320124	0.280749	0.344262	0.325176	0.233595	0.281787	0.39516	0.334198	0.297824	0.340099	0.233595	0.233595	0.233595	0.241317	0.240469	0.419751	0.251485	0.255647	0.256516	0.334847	0.327266	0.443348	0.291209	0.332856	0.372622	0.302252	0.443348
ABR	0.487938	0.316748	0.0118255	0.128701	0.343497	0.00283971	0.0785555	0.0485097	0.179367	0.672956	0.0362176	0.0204824	0.2967	0.00926517	0.0609803	0.0454349	0.00317215	0.367025	0.0967327	0.350583	0.635968	0.839309	0.621488	0.354683	0.320414	0.362259	0.0630975	0.385957	0.169101	0.223161	0.259205	0.0696404	0.0187948	0.200752	0.242974	0.458955	0.0247035	0.0184495	0.00288436	0.00884254	0.0724012	0.0344516	0.159554	0.028143	0.00291507	0.839309
ABRA	0.0357761	0.139124	0.379928	0.315841	0.356126	0.445348	0.327722	0.508546	0.167632	0.281722	0.199204	0.309243	0.330462	0.332743	0.275622	0.462391	0.0774246	0.268673	0.101668	0.155891	0.129868	0.18363	0.274484	0.171461	0.201576	0.322567	0.30625	0.763357	0.399102	0.319699	0.428475	0.0507452	0.0861218	0.53111	0.101561	0.193167	0.16839	0.109639	0.114469	0.0326499	0.241719	0.591136	0.0343127	0.0495829	0.327407	0.763357
ABRACL	0.442951	0.438162	0.44283	0.510724	0.448484	0.443359	0.439685	0.438716	0.438158	0.438158	0.484242	0.443591	0.487525	0.460271	0.441472	0.453555	0.517197	0.545435	0.611523	0.593508	0.600778	0.616583	0.577622	0.684355	0.695166	0.688901	0.672698	0.473513	0.462898	0.758482	0.680638	0.609	0.468933	0.47275	0.462829	1.27026	0.826864	0.8685	0.4438	0.527641	0.600568	0.530832	0.465695	0.893525	0.858339	1.27026
ABRAXAS1	1.31021	1.44295	1.34364	1.6495	1.4017	1.3225	1.36785	1.31967	1.28086	1.72817	1.41711	1.49996	1.44625	1.51164	1.55017	1.25564	1.32241	1.45865	1.71342	1.25713	1.78967	1.32025	1.52522	1.25448	1.53208	1.57958	1.35978	1.29954	1.43244	1.93047	1.90503	1.62448	1.29177	1.79114	2.10343	2.09377	1.26366	1.25912	1.25538	1.79595	1.29855	1.26968	1.26851	1.26194	1.2915	2.10343
ABRAXAS2	0.331019	0.399002	0.465399	0.423173	0.375756	0.46104	0.318442	0.394695	0.316815	0.346104	0.323087	0.581469	0.337862	0.380044	0.318353	0.518561	0.416502	0.321798	0.346526	0.522889	0.325005	0.469667	0.408165	0.317048	0.346615	0.63759	0.485545	0.36835	0.432422	0.512797	0.571628	0.452852	0.368104	0.322979	0.384537	0.326874	0.366832	0.480502	0.855238	0.33479	0.561995	0.326701	0.388394	0.33027	0.416096	0.855238
ABT1	0.146478	0.141617	0.0315881	0.0385532	0.0467462	0.0400538	0.0290284	0.0226795	0.0434304	0.0568991	0.0220446	0.0188737	0.115721	0.085264	0.0253939	0.069445	0.0946289	0.0978959	0.0408638	0.0939638	0.0478757	0.0562664	0.057425	0.0451476	0.042042	0.0729407	0.144443	0.151342	0.0219311	0.0189424	0.0229912	0.0322948	0.0212398	0.0261516	0.100354	0.0202247	0.0189093	0.251592	0.679846	0.0278281	0.0648382	0.019033	0.156505	0.303093	0.036768	0.679846
ABTB1	0.00427985	0.0299361	0.0260927	0.0539854	0.0678166	0.0284431	0.146755	0.11261	0.0749819	0.17241	0.1082	0.0364501	0.0850708	0.161576	0.1104	0.150901	0.378646	0.0876203	0.00905962	0.016585	0.0373743	0.0677072	0.0205686	0.0492349	0.0581431	0.174628	0.070299	0.0465942	0.00835629	0.018407	0.0292834	0.055155	0.0121046	0.0410918	0.0399413	0.0757678	0.0495805	0.0771154	0.09073	0.172191	0.00538483	0.00491493	0.0105214	0.0677421	0.192397	0.378646
ABTB2	0.392923	0.424979	0.39108	0.399831	0.39225	0.39108	0.428427	0.391521	0.404099	0.400666	0.438827	0.396302	0.408577	0.391494	0.391802	0.400903	0.468195	0.421725	0.440331	0.404094	0.397991	0.396727	0.42031	0.394005	0.456956	0.395254	0.40052	0.409027	0.532085	0.406605	0.392592	0.391207	0.400345	0.44534	0.565816	0.391729	0.683197	0.420061	0.435875	0.393872	0.848105	0.411014	0.394563	0.39809	0.393871	0.848105
ACAA1	0.00242589	0.00303829	0.0325155	0.00606781	0.00439844	0.0333246	0.00739407	0.13971	0.00851422	0.0352651	0.00955974	0.0274396	0.0802143	0.0895679	0.175863	0.0641439	0.0251796	0.0894444	0.0371314	0.0771665	0.0162687	0.359976	0.237784	0.0114613	0.0119125	0.134554	0.0819748	0.10027	0.0796876	0.117073	0.0823416	0.0957525	0.132095	0.0429268	0.0368653	0.00372942	0.00530126	0.0135	0.00278923	0.00298545	0.0440619	0.00991595	0.298843	0.0476108	0.0183688	0.359976
ACAA2	0.266237	0.204024	0.198864	0.196887	0.204338	0.206889	0.202072	0.196921	0.223212	0.201516	0.198122	0.215256	0.201969	0.203874	0.251328	0.197075	0.290113	0.236161	0.223157	0.210653	0.232842	0.199888	0.206187	0.209407	0.25861	0.204737	0.198654	0.197332	0.21496	0.211627	0.20546	0.228419	0.197263	0.367961	0.26025	0.237446	0.200721	1.04437	0.22521	0.204524	0.674912	0.19713	0.333103	0.318519	0.738885	1.04437
ACACA	0.000136593	0.000136593	0.00969076	0.000136593	0.000997704	0.000153329	0.00976866	0.00122453	0.159394	0.000136593	0.000136593	0.000495028	0.000646605	0.00668317	0.0678874	0.016519	0.346272	0.0747143	0.000136593	0.0133119	0.00781918	0.0142092	0.0700516	0.00974734	0.326436	0.0581141	0.00766305	0.123729	0.0444451	0.00769174	0.00836847	0.0667199	0.0108745	0.00120277	0.0856542	0.0918135	0.0586835	0.0685433	0.0128805	0.449333	0.185601	0.00968599	0.122879	0.0018441	0.0872379	0.449333
ACACB	0.037652	0.0296055	0.0394053	0.0286551	0.0428903	0.0355462	0.0243138	0.0704413	0.021158	0.0391566	0.0210841	0.026625	0.0210392	0.0309235	0.0229591	0.0311223	0.172657	0.0210638	0.0829613	0.0290702	0.0388946	0.036904	0.0434676	0.0262031	0.0215438	0.0345841	0.0756857	0.0927744	0.164896	0.0264817	0.0232049	0.0224114	0.0211768	0.172437	0.0309251	0.0679443	0.151651	0.0404891	0.0985147	0.109209	0.0769337	0.0463158	0.0645329	0.0581015	0.02822	0.172657
ACAD10	0.0111644	0.00922694	0.00935688	0.00967585	0.0227861	0.00915589	0.00309136	0.00343588	0.00315455	0.0044308	0.0343591	0.00336193	0.00387901	0.00412628	0.0897419	0.00257767	0.0197413	0.0104244	0.00229271	0.0258701	0.00897198	0.00293022	0.00537835	0.0081942	0.00658241	0.145508	0.246145	0.0176215	0.0248107	0.0072895	0.0179889	0.0046157	0.00229474	0.0331967	0.012877	0.00236072	0.067366	0.00239467	0.488036	0.00769198	0.024508	0.00256859	0.184451	0.0049131	0.0227025	0.488036
ACAD11	0.0209074	0.0107923	0.209842	0.415511	0.161139	0.21516	0.291137	0.272051	0.104546	0.974493	0.094194	0.166319	0.583761	0.360989	0.219735	0.430828	0.900345	0.04179	0.00369768	0.438693	0.00359376	0.0382506	0.0406048	0.0143049	0.0157753	0.062877	0.0260545	0.0255354	0.0705902	0.130658	0.00667574	0.0117402	0.0637762	0.235161	0.0284424	0.0057405	0.00408153	0.294975	0.00819494	0.0223313	0.358191	0.0565395	0.52145	0.0353304	0.0213761	0.974493
ACAD8	0.457493	0.644971	0.910311	0.941809	1.15182	0.881891	1.19111	0.998619	1.11143	1.37451	1.13988	1.62261	1.26593	1.29049	1.20403	1.40785	0.209178	1.54099	0.76122	1.11631	1.61061	1.0649	1.34879	0.3625	1.59878	0.249512	0.231485	0.86588	1.43338	1.32302	1.78061	1.58994	1.21181	1.7789	1.39375	1.33332	0.0897375	0.0805635	0.133267	0.165773	2.39818	0.838092	0.445054	0.0986255	0.161354	2.39818
ACAD9	0.0129419	0.0618703	0.373418	0.442538	0.122293	0.293442	0.315559	0.191318	0.268381	0.122008	0.257658	0.162794	0.198996	0.165912	0.10602	0.174352	0.066822	0.942556	0.889574	0.600828	0.387201	0.860575	0.692539	0.825752	0.977339	0.593884	0.504874	0.28088	0.0558192	0.152065	0.38477	0.268924	0.0227266	0.0260017	0.192624	0.292491	0.071962	0.139492	0.0192188	0.0437238	0.0158223	0.0559128	0.214197	0.13955	0.0902721	0.977339
ACADL	0.355883	0.353018	0.375175	0.408566	0.382613	0.407979	0.473787	0.5038	0.365464	0.5182	0.378743	0.40955	0.509935	0.51324	0.475871	0.493377	0.899589	0.368302	0.374283	0.393141	0.379061	0.364472	0.357246	0.402565	0.385026	0.353019	0.394078	0.411555	0.546851	0.441425	0.398711	0.381173	0.396137	0.574964	0.352572	0.405832	0.356806	0.976287	0.358044	0.360527	0.438424	0.379229	1.19041	0.355081	0.395758	1.19041
ACADM	0.766126	0.744674	0.479376	0.393668	0.395981	0.393908	0.395203	0.398217	0.403149	0.394991	0.409425	0.42266	0.398017	0.396768	0.400009	0.394057	0.396949	0.394771	0.400522	0.435379	0.398078	0.437716	0.428625	0.531075	0.412391	0.41462	0.397543	0.42157	0.41975	0.394026	0.445108	0.423563	0.398427	0.393864	0.426365	0.404544	0.394111	0.395788	0.639157	0.531401	0.400615	0.572103	0.55201	0.39774	0.393677	0.766126
ACADS	0.179013	0.173619	0.286623	0.246011	0.2236	0.277052	0.174128	0.180096	0.175312	0.172226	0.199272	0.171921	0.17386	0.171937	0.189954	0.17512	0.197127	0.180064	0.219435	0.175976	0.185477	0.171703	0.17201	0.186152	0.186661	1.20388	1.23787	0.235735	0.173038	0.171459	0.200155	0.172119	0.229668	0.482504	0.194699	0.171465	0.960141	0.284198	0.187591	0.219466	0.176218	0.468835	0.174189	0.175281	0.292092	1.23787
ACADSB	0.998959	0.994721	1.14319	0.985641	0.99618	1.06678	1.19757	1.1738	0.984104	1.10957	1.00392	1.14471	1.11292	1.10953	1.09327	1.09103	0.98553	1.09422	1.06019	1.13136	1.07305	1.08646	1.08461	0.983912	1.02773	1.48615	0.984277	1.02082	1.02046	1.12414	0.983923	1.02285	0.992736	1.18775	1.08365	1.39934	1.42697	1.07275	0.998388	1.13655	1.058	1.15477	1.09226	0.986038	1.53852	1.53852
ACADVL	0.239568	0.192959	0.026818	0.0961685	0.0878575	0.0278395	0.0157445	0.0165557	0.0146786	0.0494472	0.00660641	0.0409736	0.0320293	0.0163242	0.00751105	0.0463299	0.0600239	0.00867932	0.0100987	0.0655765	0.00741078	0.129067	0.0130342	0.36138	0.00584464	0.0401769	0.0978361	0.392655	0.0168624	0.00589416	0.00680919	0.00596391	0.0706598	0.122597	0.0258919	0.0102625	0.288851	0.0131214	0.032636	0.0284018	0.0907363	0.00612066	0.462001	0.765032	0.020992	0.765032
ACAN	1.20567	0.67895	0.500982	0.502094	0.541999	0.502489	0.520757	0.505312	0.501179	0.641415	0.546923	0.549331	0.750462	0.715577	0.683799	0.530925	0.537779	0.767795	0.533898	0.596238	0.522901	0.58833	0.506137	0.596421	0.507551	0.534341	0.50505	0.507131	0.533589	0.500929	0.513041	0.509907	0.530578	0.576879	0.50627	0.50189	0.576313	0.505441	0.567364	0.521938	0.763722	0.509371	0.511138	0.556978	0.550435	1.20567
ACAP1	0.0183765	0.0759282	0.326399	0.0955653	0.0987058	0.305313	0.701059	0.10898	1.02003	0.0136337	0.10964	0.0530847	0.804814	0.294345	0.0139891	0.319484	0.112403	0.530391	0.169151	0.178796	0.457132	0.0269409	0.0836724	0.244467	0.103573	0.369857	0.179135	0.706974	0.494739	0.439114	0.396658	0.332575	0.0212513	0.534481	0.128969	0.203513	0.017531	0.0200654	0.0878764	0.102463	0.85172	0.0850943	0.0473092	0.181747	0.132361	1.02003
ACAP2	0.0489331	0.0403078	0.105848	0.0681302	0.0897276	0.137424	0.0400287	0.041678	0.0454704	0.0553512	0.0639663	0.0655258	0.038091	0.0395153	0.0395014	0.0818998	0.346191	0.273513	0.809482	0.943805	0.533902	0.29647	0.865252	1.05293	0.696743	0.248712	0.217274	0.0379336	0.038459	0.128607	0.111259	0.0792475	0.0457639	0.160437	0.0919675	0.429854	0.0835854	0.184296	0.232173	0.0409568	0.0376761	0.110068	0.220196	0.150534	0.136498	1.05293
ACAP3	0.775511	0.520345	0.475562	0.473542	0.455831	0.427096	0.385268	0.42582	0.507998	0.73722	0.412323	0.407999	0.80819	0.680092	0.622069	0.459526	0.455441	0.387764	0.41872	0.44244	0.407636	0.445008	0.431604	0.613539	0.434286	0.450443	0.412487	0.439266	0.483791	0.451396	0.401775	0.393652	0.411099	0.445301	0.575499	0.462821	0.383263	0.447603	0.538853	0.526491	0.56195	0.481908	0.415012	0.383218	0.389291	0.80819
ACAT1	0.100464	0.19518	0.504591	0.418331	0.3269	0.563201	0.771473	0.588335	0.382743	0.909265	0.319022	0.702903	0.821649	0.907451	0.764538	0.762774	0.511745	0.176745	0.0873484	0.142093	0.213538	0.120169	0.103353	0.133725	0.17029	0.164397	0.168662	0.170262	0.551855	0.399739	0.0896817	0.0691345	0.0782711	0.299937	0.679308	1.18533	0.119254	0.971661	0.153103	0.198527	0.214166	1.6838	0.102679	0.117666	0.312455	1.6838
ACAT2	0.178846	0.0185052	0.109338	0.0351627	0.0241505	0.072338	0.00169365	0.010699	0.0428918	0.00083135	0.0466713	0.246587	0.0134811	0.00855012	0.0529598	0.0468149	0.105567	0.0256003	0.162358	0.0512261	0.0636721	0.0267668	0.00404705	0.0829888	0.0211821	0.000959179	0.00278522	0.00220871	0.0583748	0.0270985	0.000882903	0.00111004	0.0012875	0.102151	0.0627538	0.0775247	0.081795	0.033245	0.0447449	0.156372	0.000822354	0.0255616	0.0262619	0.129228	0.0666832	0.246587
ACBD3	0.726607	0.721664	1.05782	1.09876	1.13156	1.145	1.1081	1.04011	0.915883	1.17044	1.12455	1.06992	1.33829	1.30516	1.10441	1.10721	0.836393	1.085	1.23011	1.14374	1.24377	1.12985	1.1555	1.09777	1.09309	2.06085	2.03894	1.04948	0.908225	1.15617	1.65752	1.53559	1.82895	1.12112	1.57279	1.43077	0.809343	0.938702	1.05372	0.843871	0.809907	1.01035	0.728179	0.719746	0.804307	2.06085
ACBD3-AS1	0	0	0.0448258	0.0426455	0.0239534	0.0179211	0.0312195	0.0208018	2.65522e-05	0.0835624	0.0255884	0.079996	0.0121518	0.0223809	0.0105899	0.0303477	0.343493	0.0326158	0.163148	0.0311495	0.112606	0.493179	0.541598	0.0026752	0.0502243	0.956973	0.930104	0.00209731	0.00999247	0.0523658	0.0588108	0.122946	0.164866	0.206807	0.345998	0.412586	0.00521115	0.201109	0.194507	0.144052	0.00170805	0.162411	0.0402903	0.0991817	0.521457	0.956973
ACBD4	0.496042	0.438033	0.0934232	0.49285	0.280696	0.106797	0.128105	0.0990365	0.152435	0.223078	0.0995809	0.0997233	0.28062	0.0947787	0.11275	0.176513	0.198333	0.0935425	0.3986	0.124015	0.108028	0.0957554	0.0923899	0.155654	0.159866	0.0990891	0.72914	0.41261	0.530193	0.10755	0.24124	0.284139	0.182903	0.271074	0.431126	0.340614	0.708715	0.106227	0.403914	0.096321	0.12359	0.48272	0.443012	0.142188	0.112089	0.72914
ACBD5	0.0511695	0.0731616	0.050651	0.0132245	0.0204004	0.0462619	0.114432	0.193656	0.0536928	0.0420496	0.012528	0.0402043	0.0186977	0.0190309	0.052826	0.0546102	0.0141279	0.0136084	0.136303	0.040672	0.0339543	0.221468	0.0382551	0.438825	0.144476	0.134121	0.057668	0.0164168	0.252713	0.0676991	0.105514	0.0636493	0.156253	0.0374572	0.134765	0.19249	0.0574162	0.0136663	0.194253	0.0771892	0.177327	0.18451	0.227609	0.0466674	0.0149389	0.438825
ACBD6	0.376853	0.293015	0.320256	0.258001	0.280188	0.34124	0.140186	0.210223	0.141535	0.147875	0.259608	0.235379	0.212952	0.208298	0.256103	0.267541	0.121303	0.134409	0.133965	0.137972	0.175687	0.136868	0.128863	0.183353	0.145157	0.0821735	0.0814248	0.220705	0.14468	0.194154	0.0935347	0.308272	0.0861697	0.573359	0.143356	0.204064	1.14029	0.148002	0.212834	0.961023	0.517658	0.131148	0.163685	0.104612	0.127091	1.14029
ACBD7	0.0525883	0.0578779	0.0486056	0.0972692	0.0802901	0.0567311	0.0719445	0.0712758	0.0268984	0.257045	0.031896	0.166161	0.159397	0.107651	0.0475831	0.0725513	0.0817536	0.0285496	0.0280451	0.0505782	0.0276102	0.146518	0.0408505	0.0715989	0.128229	0.0755648	0.15909	0.0966101	0.0563194	0.106803	0.348875	0.287594	0.15284	0.148513	0.0583144	0.175697	0.45224	0.0298983	0.0346124	0.0397338	0.0271149	0.141389	0.0827969	0.0309637	0.0474009	0.45224
ACBD7-DCLRE1CP1	0.205684	0.205684	0.251798	0.236126	0.257787	0.255576	0.503326	0.232859	0.210605	0.403848	0.226172	0.369896	0.229948	0.246238	0.22723	0.35023	0.965051	0.262961	0.212871	0.229074	0.281982	0.320647	0.272618	0.336164	0.287452	0.255848	0.284659	0.205821	0.205846	0.262321	0.257353	0.244265	0.221497	0.565223	0.214435	0.21042	0.360102	0.22853	0.639899	0.349953	0.219739	0.227989	0.371948	0.26888	0.312435	0.965051
ACCS	0.360372	0.326983	0.305635	0.335171	0.351711	0.308238	0.287225	0.330973	0.349586	0.292474	0.367719	0.281612	0.283092	0.286869	0.297567	0.282645	0.962234	0.626061	0.6601	0.521589	0.750312	0.418243	0.581398	1.08203	0.900487	0.704596	0.437596	0.330574	0.323401	0.388528	0.40093	0.383597	0.317496	0.303295	0.359834	0.450991	0.282518	0.485777	0.384587	0.28574	0.439403	0.292979	0.281824	0.460494	0.364342	1.08203
ACCSL	0.155776	0.381447	0.146661	0.458912	0.404124	0.0991764	0.0234496	0.0394773	0.3687	0.379673	0.179375	0.0290899	0.140334	0.22191	0.0523381	0.164946	0.0309073	0.218859	0.542578	0.259412	0.406956	0.015923	0.447833	0.022125	0.21874	0.240165	0.296812	0.316132	0.0159465	0.0348297	0.0510133	0.307803	0.238287	0.105995	0.437018	0.427926	0.368224	0.00667858	0.237696	0.00635967	0.42079	0.286336	0.0460915	0.00581826	0.0305932	0.542578
ACD	0.23296	0.563481	0.639931	0.225911	0.6975	0.528868	0.355878	0.303318	0.250309	0.352894	0.244766	0.446039	0.221431	0.267243	0.451868	0.294643	0.289914	0.489483	0.537468	1.21979	0.468869	0.227977	0.223579	0.526192	0.555316	0.308891	0.323938	0.582376	0.584032	1.07279	0.290403	0.642031	0.478553	0.225056	0.304064	0.229046	0.237053	0.276564	0.385541	0.242444	0.743563	0.602629	0.250705	0.226133	0.262438	1.21979
ACE	0.0655225	0.0183775	0.439283	0.119634	0.191654	0.38879	0.214132	0.313819	0.326624	0.146736	0.154845	0.338209	0.179337	0.352656	0.339891	0.240178	0.0607526	0.177994	0.158474	0.0598093	0.137459	0.279452	0.183475	0.327856	0.167848	0.0599504	0.078021	0.022942	0.245625	0.333099	0.114284	0.240466	0.0201989	0.170248	0.0851059	0.0482859	0.710219	0.0461639	0.235308	0.508983	0.3788	0.0723413	0.0532423	0.443026	0.4201	0.710219
ACE2	0.272446	0.272446	0.274719	0.275736	0.272477	0.273752	0.336367	0.436221	0.277767	0.312214	0.335545	0.279941	0.272579	0.287743	0.326191	0.311529	0.69082	0.375328	0.398128	0.372582	0.369891	0.280238	0.369432	0.277415	0.389625	0.487733	0.438857	0.32064	0.425783	1.20821	0.42459	2.06105	0.277827	0.300509	0.384231	0.439823	0.854556	0.27754	0.335849	0.962638	0.528073	0.617413	0.358127	0.312157	0.540333	2.06105
ACER1	0.760342	0.738378	1.47655	0.886612	0.826254	1.47418	1.41209	1.73968	1.44751	1.63733	1.39449	1.29568	1.2386	1.45542	1.01262	1.39756	0.752603	1.52149	1.68454	1.23321	1.6241	1.87849	1.64791	1.87889	1.25053	1.62227	1.0709	1.58599	1.69285	0.824329	1.13006	0.883924	0.8574	0.894862	2.04878	0.954184	0.722015	0.725488	0.930043	0.909294	1.08573	1.8616	0.735216	1.04112	0.726903	2.04878
ACER2	0.0123509	0.0445865	0.534935	0.457854	0.499158	0.425538	0.017379	0.0067069	0.141093	0.0271359	0.0940336	0.0558968	0.714708	0.386642	0.507031	0.12757	0.789508	0.430095	0.215002	0.467333	1.01121	0.0787425	0.345503	0.0255128	0.38241	0.383709	0.0234941	0.053179	0.0562207	0.559859	0.403103	0.554158	0.590371	0.0545741	0.00709798	1.99796	0.0111435	0.0557243	0.0117166	0.0720828	0.0279916	0.209446	0.061235	0.0156599	0.00744478	1.99796
ACER3	0.676223	0.841145	1.06826	0.899556	1.09419	0.979188	0.689566	0.677194	0.754972	0.504263	0.35264	0.59217	0.46105	0.837791	0.848118	0.464385	0.346524	0.268404	0.286507	0.365052	0.275362	0.516713	0.46565	0.560344	0.398953	0.395244	0.424454	0.304078	0.592577	0.6773	0.34442	0.361019	0.28081	0.507001	0.421403	0.295656	0.268773	0.331896	0.681446	0.292049	0.380348	0.442893	0.544459	0.276806	0.291632	1.09419
ACHE	0.0899081	0.152026	0.20385	0.434232	0.397101	0.119511	0.600204	0.859949	0.420826	0.60077	0.302349	0.117983	0.598975	0.523785	0.44951	0.504037	0.254972	0.370568	0.210638	0.435164	0.279929	0.0754124	0.250297	1.07803	0.275566	0.31402	0.2936	0.27864	0.696423	0.794674	0.606	0.163521	0.47514	0.277384	0.242397	0.336287	0.075332	0.0865371	0.600979	0.074359	0.387457	0.461185	0.165408	0.121328	0.074088	1.07803
ACIN1	1.90488	1.51938	1.01792	1.23347	1.00567	1.14589	1.5077	0.967905	1.14817	1.0319	1.22509	1.07416	0.929895	0.968399	1.12781	1.11516	0.937668	1.89907	1.76998	2.14605	1.61444	0.923041	1.2293	1.41931	1.39518	1.46941	1.56658	1.25858	1.19006	1.89703	1.44497	1.79078	1.37578	1.42248	1.11399	1.27682	0.920271	1.12747	1.04849	0.984815	1.08759	1.30167	1.89912	0.935474	0.932895	2.14605
ACKR1	0.127119	0.324089	0.741258	0.698381	0.510222	0.774947	0.681144	0.712373	0.596261	0.617249	0.470112	0.829187	1.09901	0.221261	0.796262	0.882068	0.126554	1.05576	0.590796	0.299684	0.545332	0.442657	0.634194	0.235642	0.738797	0.191361	0.203034	0.74612	0.288113	0.226784	0.294265	0.345583	0.127817	0.95019	0.985301	0.496541	0.193595	0.275551	0.409074	0.348042	0.525383	0.606527	0.199369	0.127753	0.14368	1.09901
ACKR2	0.00541626	0.111209	0.314873	0.132762	0.27866	0.239624	0.00688874	0.0316844	0.222773	0.155473	0.270343	0.169997	0.386181	0.197669	0.326339	0.336964	0.0218097	0.361575	0.390779	0.136643	0.51422	0.00577978	0.0937717	0.400537	0.375435	0.151483	0.172234	0.102118	0.0645315	0.232836	0.171584	0.134601	0.211022	0.152679	0.0970137	0.010074	0.0107783	0.280416	0.0234874	0.0053585	0.316727	0.0253079	0.192088	0.00612772	0.00741676	0.51422
ACKR3	0.646374	0.413147	0.335559	0.478396	0.435605	0.323077	0.325954	0.326398	0.3904	0.403077	0.652942	0.325873	0.439896	0.520898	0.724816	0.377892	0.427764	0.630981	0.441069	0.360089	0.733111	0.501445	0.522506	0.869101	0.391147	0.467191	0.344363	0.46068	0.351255	0.394183	0.441187	0.439213	0.406556	0.482384	0.428012	0.637885	0.352651	0.525728	0.320215	0.606127	0.378925	0.452279	0.505131	0.320606	0.385723	0.869101
ACKR4	0.00381322	0.288837	0.218027	0.772063	0.309587	0.259698	0.290871	0.461223	0.424575	1.23189	0.363623	0.333837	0.97163	0.909776	0.170097	0.586191	0.497233	0.178153	0.000787645	0.446893	0.156174	0.0797139	0.237105	0.190742	0.393832	0.00101989	0.0184781	0.212854	0.255533	0.207771	0.0274905	0.0253271	0.0191394	0.157172	0.187342	0.0129304	0.185378	0.246425	0.0407738	0.505712	0.111334	0.189528	0.042993	0.00184744	0.00793053	1.23189
ACLY	0.118118	0.166861	0.173444	0.152977	0.146341	0.219208	0.21897	0.258785	0.107925	0.0655642	0.0981324	0.188019	0.125935	0.101258	0.100479	0.0994921	0.0142411	0.14409	0.211468	0.0954594	0.127709	0.141037	0.173031	0.0439573	0.117841	0.22228	0.754835	0.617774	0.221674	0.18525	0.160353	0.58157	0.479737	0.186488	0.200309	0.244344	0.117972	0.292488	0.0133497	0.345308	0.574517	0.0750146	0.0811775	0.28546	0.0931163	0.754835
ACMSD	0.00808654	0.00833265	0.0926601	0.0148232	0.101091	0.191282	0.0102783	0.00839845	0.014498	0.00806123	0.0500877	0.0270398	0.0202658	0.0118464	0.0200778	0.0103273	0.0115195	0.0121999	0.0530132	0.0518762	0.0495587	0.0141033	0.0117721	0.0171406	0.00808898	0.206515	0.25446	0.0337451	0.00852366	0.0140381	0.0530513	0.00818551	0.00983688	0.0359061	0.0270032	0.00930744	0.153678	0.264214	0.0785483	0.0910397	0.122453	0.0288026	0.0285557	0.0678694	0.0793156	0.264214
ACO1	0.375997	0.288782	0.15571	0.132331	0.151253	0.14342	0.232019	0.202848	0.135517	0.179824	0.162224	0.140084	0.267717	0.25616	0.204171	0.135331	0.164668	0.300552	0.51616	0.271524	0.423772	0.122777	0.238316	0.676347	0.300172	0.551233	0.271748	0.231263	0.21456	0.110598	0.143274	0.195518	0.122335	0.220925	0.830283	0.441111	0.0754684	0.621032	0.136824	0.0811096	0.117518	0.720969	0.336922	0.0820417	0.146259	0.830283
ACO2	0.317434	0.217746	0.427525	0.177107	0.0566023	0.262741	0.132452	0.155836	0.14958	0.193629	0.132439	0.198128	0.189419	0.231742	0.158669	0.152508	0.00567366	0.499963	0.34347	0.504787	0.252734	1.55617	0.509065	1.30254	0.258131	0.0966175	0.0305358	0.162117	0.443454	0.157948	0.160968	0.216832	0.246032	0.151283	0.352138	0.369171	0.381304	0.0501814	0.00057451	0.0268067	0.0588806	0.695095	0.0297605	0.0266619	0.00139153	1.55617
ACOD1	0.148476	0.134687	0.134632	0.151776	0.145353	0.134632	0.134702	0.135685	0.157437	0.134632	0.137731	0.138586	0.153829	0.137209	0.162051	0.136843	0.368911	0.281095	0.134632	0.527778	0.195904	0.487484	0.463643	0.29333	0.606568	0.423265	0.354225	0.201207	0.44042	0.248755	0.178507	0.191502	0.309447	0.144729	0.163781	0.697165	1.11995	0.591576	0.335511	0.221107	0.214872	0.378069	0.365566	0.134772	0.36546	1.11995
ACOT1	0.0375154	0.0772995	0.0258617	0.0295568	0.0406478	0.0349672	0.0254292	0.173755	0.0333564	0.0619207	0.0835261	0.0326641	0.0845504	0.119359	0.0294725	0.0474732	0.0368692	0.0509511	0.116973	0.104696	0.0778708	0.648014	0.24526	0.194197	0.0299424	0.253619	0.143837	0.0277815	0.0607446	0.0258454	0.0376488	0.0310093	0.0342021	0.054828	0.0804847	0.154399	0.154658	0.0353563	0.100475	0.841135	0.318332	0.0534585	0.0741499	0.171819	0.0649913	0.841135
ACOT11	0.0946162	0.0880585	0.142044	0.171186	0.128152	0.213836	0.0702893	0.0714134	0.0635882	0.125707	0.157756	0.0854665	0.162975	0.136303	0.200356	0.0976323	0.207845	0.0642915	0.0791589	0.0898592	0.0632629	0.927181	0.536226	0.176021	0.064593	0.357549	0.262458	0.235004	0.0712724	0.0657921	0.250869	0.0676957	0.144244	0.516287	0.17829	0.0633257	0.0773873	0.0634925	0.869289	0.0846239	0.0913795	0.449056	0.35181	0.0660011	0.101549	0.927181
ACOT12	0.114585	0.19642	0.305759	0.384571	0.213676	0.337095	0.247595	0.36548	0.182955	0.706523	0.327129	0.375787	0.499401	0.612447	0.671772	0.369002	0.062925	0.425025	0.366974	0.378411	0.28917	0.11766	0.206166	0.381967	0.443957	0.179465	0.129198	0.481798	0.137346	0.0518336	0.0949965	0.123657	0.255956	0.0691449	0.21018	0.0922456	0.0276627	0.0294021	0.0496009	0.0256781	0.292703	0.459291	0.106414	0.033222	0.0255167	0.706523
ACOT13	0.701179	0.726524	0.685347	0.690188	0.679045	0.67434	0.664179	0.704165	0.722412	0.737726	0.738342	0.721724	0.716494	0.720424	0.707645	0.68002	1.77017	0.960328	1.04616	1.12989	0.964254	1.17678	1.07976	1.23572	0.946118	1.15271	1.09255	0.901731	0.771584	0.887944	0.934249	0.897438	0.74357	0.668556	0.689615	0.881833	0.857249	0.884768	1.20221	0.640345	0.764615	0.749661	0.683758	0.805704	0.705084	1.77017
ACOT2	0.0613588	0.088776	0.099631	0.0892082	0.0850348	0.0811773	0.0455419	0.117442	0.0530205	0.201309	0.0482291	0.042957	0.0573586	0.111453	0.0799491	0.11982	0.153468	0.0464516	0.0427175	0.0452229	0.0499582	0.0491991	0.0428134	0.370807	0.0447274	0.0440827	0.0523914	0.177022	0.0641876	0.132298	0.260509	0.0652911	0.0952511	0.0651008	0.0618345	0.0454299	0.239366	0.0729106	0.0429494	0.19355	0.0575396	0.0433384	0.0882944	0.103871	0.145239	0.370807
ACOT4	0.706546	0.873823	0.55201	0.42849	0.404266	0.588302	0.418546	0.494733	0.523564	0.64804	0.436545	0.664537	0.623755	0.587307	0.735577	0.348552	1.38227	0.123984	0.130983	0.134191	0.15648	0.147316	0.126008	0.146206	0.22186	0.123221	0.137584	0.143546	0.696546	0.426565	0.153362	0.145995	0.136033	0.873191	0.537673	0.217818	0.527755	0.425004	2.04521	0.123476	0.754419	0.17392	0.18215	0.325836	0.357409	2.04521
ACOT6	0.0436089	0.688515	0.316161	0.162247	0.141301	0.346359	0.431471	0.0329345	0.475159	0.209557	0.39121	0.377866	0.390399	0.39134	0.211238	0.123295	0.0935891	0.300351	0.218706	0.105579	0.206464	0.42178	0.281324	0.127387	0.062139	0.0329541	0.065844	0.0622807	0.0855956	0.381218	0.275401	0.320525	0.0624044	0.372461	0.20847	0.031753	0.0341361	0.0519921	0.423627	0.06166	0.136067	0.114436	0.0217824	0.0237191	0.0582663	0.688515
ACOT7	0.00480712	0.0363956	0.00333572	0.00769029	0.0129556	0.00301199	0.0148278	0.0500935	0.00726342	0.0325629	0.00750963	0.0517828	0.00387224	0.00980244	0.0395687	0.00346307	0.134156	0.00665144	0.031012	0.00466764	0.0333029	0.182633	0.0826769	0.00478471	0.13148	0.00335973	0.0534787	0.0541007	0.00806637	0.293759	0.0539047	0.371945	0.0340214	0.0383325	0.0661782	0.297747	0.224793	0.00705134	0.0426017	0.410323	0.0158832	0.50225	0.0137708	0.00294214	0.0480906	0.50225
ACOT8	0.357167	0.39498	0.272229	0.396214	0.365707	0.265573	0.271382	0.28812	0.311634	0.470795	0.604685	0.274121	0.352067	0.353011	0.80481	0.394862	0.461483	0.321269	0.265027	0.286644	0.33104	0.351959	0.369779	0.371118	0.266246	0.970287	0.859386	0.269074	0.315468	0.265216	0.28007	0.266049	0.272215	0.265258	0.273071	0.467235	0.435732	0.270116	0.265178	0.472973	0.268313	0.283229	1.17149	0.904207	0.342691	1.17149
ACOT9	0.00170634	0.00170634	0.290262	0.199794	0.136815	0.284113	0.251302	0.00858436	0.212689	0.105631	0.318228	0.206182	0.0591193	0.176387	0.0738913	0.142192	0.380306	0.0178098	0.00172789	0.0250669	0.086856	0.0599988	0.0370285	0.0676699	0.00736019	0.00730638	0.0343532	0.314485	0.0563757	0.2575	0.0158548	0.0322632	0.0371254	0.126083	0.301973	0.0517586	0.082194	0.210925	0.139513	0.17538	0.00391803	0.00286246	0.149595	0.0640126	0.00193375	0.380306
ACOX1	0.0198736	0.113076	0.205546	0.475487	0.341675	0.195221	0.579691	0.393389	0.535917	0.449227	0.446727	0.540846	0.436742	0.282573	0.110859	0.536333	0.238166	0.22818	0.284656	0.230364	0.30617	0.103928	0.289488	0.0250312	0.378865	0.569948	0.0672912	0.046826	0.314618	0.707946	0.825328	0.0192586	0.00244606	0.857482	0.901006	0.431328	0.327486	0.0146232	0.514344	0.0411571	0.835871	0.1342	0.341901	0.00264563	0.00930947	0.901006
ACOX2	0.762071	0.915475	1.17381	0.929641	0.952537	1.02734	0.823424	0.681844	1.29412	1.11954	0.91595	0.846231	1.22459	1.20034	1.53932	1.04148	0.550709	1.38257	0.93416	0.819639	1.06036	0.836566	0.948792	1.30279	1.44094	0.820965	0.748449	0.755973	0.717525	1.29685	0.748599	0.622755	0.637727	0.578024	0.56337	0.660173	0.609261	0.634962	0.557948	1.01039	1.34903	0.733635	0.673826	0.778018	0.722998	1.53932
ACOX3	1.52933	1.04221	0.716503	0.511455	0.416565	0.829865	0.594097	0.663027	0.658037	0.320839	0.65501	0.511016	0.342626	0.355031	0.356323	0.374427	1.22407	0.366504	0.306131	0.367545	0.311376	0.373741	0.462855	0.684755	0.298277	0.299976	0.353182	0.301655	0.658359	0.447513	0.646323	0.883926	0.327683	0.29879	0.321598	0.297954	0.377339	0.526258	0.595864	0.698164	0.396913	0.618428	0.385002	0.316417	0.697663	1.52933
ACOXL	0.325583	0.900354	0.451735	0.416195	0.447309	0.481875	0.332349	0.326235	0.730833	0.432027	0.351022	0.398589	0.536694	0.419111	0.343892	0.418592	0.369202	0.392473	0.509506	0.463664	0.399608	1.08589	0.662066	0.594484	0.325921	0.327034	0.327189	0.354653	0.546212	0.639919	0.448313	0.546905	0.407186	0.325546	0.331034	0.360516	0.494615	0.82451	0.473814	0.32775	0.870852	0.526013	0.335389	0.376354	0.349778	1.08589
ACP1	0.0780944	0.066088	0.569669	0.396723	0.320598	0.605261	0.214324	0.104735	0.0663405	0.350693	0.382852	0.298047	0.600601	0.503384	0.708171	0.638777	0.442308	1.2191	1.41921	0.109114	0.522362	1.58201	1.49881	2.00127	0.998992	1.27756	0.829997	0.573494	1.00553	1.27893	1.37545	1.3839	0.46844	0.476973	0.430934	0.907372	0.0708942	0.665099	0.064088	0.300887	0.390658	0.352498	0.129939	0.0831861	0.0998183	2.00127
ACP2	0.344296	0.303852	0.359367	0.315825	0.352155	0.382721	0.299348	0.289369	0.321791	0.289078	0.299575	0.294238	0.322715	0.30817	0.329912	0.313285	0.370233	0.338347	0.454081	0.347661	0.358313	0.398133	0.389419	0.676306	0.403969	0.374868	0.356124	0.330142	0.289247	0.294112	0.578865	0.337976	0.381542	0.33132	0.391096	0.299541	1.68898	0.799227	1.15502	0.31856	0.592765	0.291397	0.319903	0.783526	0.897068	1.68898
ACP4	0.518339	0.254172	0.0616269	0.0645505	0.226914	0.0742772	0.143549	0.0773297	0.114246	0.0389468	0.637548	0.0802695	0.166578	0.107511	0.0640911	0.122575	0.148561	0.205534	0.0696616	0.0456433	0.0396269	0.0571386	0.0757826	0.0442074	0.121215	0.0832501	0.0945877	0.0644992	0.0421946	0.113246	0.147796	0.287492	0.0458933	0.0906613	0.0433489	0.108301	0.038792	0.352848	0.106397	0.720711	0.17353	0.136629	0.681899	0.0392256	0.135213	0.720711
ACP5	0.810254	0.732501	0.725929	0.738688	0.740283	0.738328	0.729023	0.741642	0.78952	0.725569	0.800435	0.73046	0.736704	0.749556	0.725353	0.744662	0.746363	0.777672	0.734595	0.775451	0.725325	0.727977	0.725813	0.797779	0.900127	0.757298	0.747274	0.740663	0.741896	0.966965	0.751575	0.757743	1.25827	0.870922	0.785986	0.855161	0.727026	0.774329	0.725416	0.725264	0.761077	0.728952	0.863341	0.739486	0.77874	1.25827
ACP6	0.431245	0.40465	0.455106	0.40721	0.479023	0.444827	0.492906	0.594437	0.403993	0.504227	0.408778	0.500539	0.485612	0.425501	0.487082	0.435908	0.517007	0.432171	0.403568	0.500047	0.407673	0.405857	0.410349	0.413289	0.424771	0.41316	0.411794	0.525882	0.406754	0.420671	0.407798	0.406824	0.405822	0.435589	0.437327	0.413488	0.681588	0.628508	0.403744	0.404269	0.403601	0.5563	0.448629	0.504094	0.51297	0.681588
ACP7	0.0571356	0.0536128	0.0591737	0.131707	0.0763272	0.0714197	0.0536136	0.101136	0.053606	0.162603	0.0982218	0.0683689	0.076727	0.0852305	0.0708303	0.0736457	0.16587	0.131918	0.0595008	0.0592441	0.057078	0.309059	0.262074	0.100819	0.144573	0.118619	0.0546085	0.0681448	0.0862373	0.194879	0.179559	0.246412	0.217988	0.0717002	0.0541929	0.0556637	0.174894	0.059795	0.0863582	0.054786	0.202733	0.127968	0.267293	0.0617884	0.0540182	0.309059
ACPP	0.675795	0.962236	0.760771	0.830433	0.716651	0.624292	1.24733	1.7697	0.947977	0.793316	0.77811	1.05286	0.743496	0.781299	0.537834	0.955959	0.267539	0.779728	1.04065	1.07177	1.22821	1.39262	1.69089	0.526413	1.24999	0.678018	0.66258	1.50172	2.34201	1.16074	1.90824	2.70745	2.54393	0.48222	0.490668	0.769388	1.50586	0.335151	0.263169	0.262619	1.24448	1.27126	0.300195	1.465	0.592815	2.70745
ACR	0.173615	0.0553482	0.0893367	0.0836539	0.0639351	0.0698677	0.385342	0.0385408	0.273686	0.0383197	0.0814096	0.0864559	0.036346	0.0376078	0.0585844	0.0409441	0.119832	0.277628	0.0363453	0.142341	0.197896	0.0369608	0.244171	0.0778559	0.0644211	0.175427	0.282209	0.982509	0.657134	0.0387178	0.604915	0.354238	0.281716	0.126177	0.0790613	0.155973	0.191964	0.0596773	0.268369	0.0472957	0.481507	0.369017	0.0438933	1.17578	0.734332	1.17578
ACRBP	0.045237	0.0535909	0.0646733	0.0618133	0.0705954	0.0749398	0.0484118	0.0701055	0.0530481	0.0473253	0.0430273	0.0572433	0.0465368	0.0430263	0.0459559	0.135707	0.0592176	0.218263	0.18639	0.0995863	0.256388	0.11158	0.112662	0.066339	0.155885	0.0686176	0.0778758	0.0432041	0.0718874	0.0720208	0.0860545	0.0858938	0.0527036	0.264708	0.0851936	0.137916	0.0437175	0.0430238	0.120519	0.144268	0.0853958	0.0471596	0.156132	0.0432534	0.163847	0.264708
ACRV1	1.47282	1.24738	0.8011	0.781063	0.675283	0.8738	1.27695	0.800102	0.515444	0.566046	0.778171	1.45053	0.842432	0.743662	0.211244	0.921613	0.182341	0.947464	1.05099	1.07047	1.06281	0.77259	1.25264	0.459319	1.05038	1.53943	1.86574	1.14534	1.05556	0.207801	0.997987	1.23186	0.331056	0.734158	0.224416	0.343205	0.263446	0.187408	0.673645	0.186889	0.246084	1.3755	1.00998	0.946618	1.23597	1.86574
ACSBG1	0.330675	0.365448	0.266951	0.0468368	0.13151	0.331728	0.405258	0.416999	0.0811322	0.178069	0.169318	0.0983092	0.0066895	0.14501	0.0106083	0.204623	0.0683317	0.338472	0.166387	0.369103	0.183795	0.235535	0.242935	0.276889	0.295646	0.235294	0.3059	0.117437	0.476763	0.407674	0.522344	0.617962	0.308742	0.301007	0.249564	0.171923	0.0177593	0.0609527	0.0676226	0.0139083	0.192317	0.539622	0.00680528	0.0393797	0.0229241	0.617962
ACSBG2	0.0870249	0.104887	0.169074	0.0860058	0.228739	0.179794	0.118103	0.231588	0.118556	0.259809	0.0860058	0.215452	0.252115	0.111029	0.0899518	0.125255	0.151131	0.102458	0.121149	0.138762	0.106233	0.19082	0.143251	0.142181	0.093877	0.116365	0.12831	0.0860324	0.33958	0.195452	0.281666	0.250111	0.535278	0.115642	0.157974	0.347306	0.0898769	0.711917	0.167669	0.571349	0.149988	0.175737	0.73954	0.791024	1.4226	1.4226
ACSF2	0.703554	0.385392	1.49348	0.939879	1.62787	1.4331	1.78989	0.793597	2.19179	0.77559	2.0237	1.95157	1.52926	1.25252	1.65898	1.5677	0.674989	0.398777	0.708708	0.782164	1.02354	0.0795224	0.347168	0.422569	0.929272	0.203202	0.494454	0.725902	1.07869	2.16072	1.10311	0.996629	1.11115	0.630853	0.66119	0.593425	1.08254	0.298296	1.44346	0.48288	0.539786	0.203226	0.042123	0.442598	0.358534	2.19179
ACSF3	1.08445	1.22257	1.18602	0.83317	0.718648	1.14522	1.46638	0.588153	0.876036	0.434508	1.05933	0.98557	0.477809	0.512406	0.921429	0.73259	0.567945	0.536831	1.49343	1.18989	0.822395	0.796847	0.595926	0.749781	1.08921	1.11863	0.434034	0.44908	0.629363	1.07751	0.843471	0.470715	0.56312	0.428699	0.435844	0.441195	1.03654	0.43735	0.437975	0.4379	0.44434	0.429765	0.452308	0.465188	0.558988	1.49343
ACSL1	0.0825908	0.0900501	0.196775	0.220639	0.0899119	0.161287	0.215424	0.127472	0.0769311	0.206191	0.127021	0.42351	0.908673	0.22948	0.174652	0.536637	0.181119	0.096333	0.075536	0.334042	0.100323	0.0849194	0.0914084	0.136992	0.0755083	0.180744	0.285898	0.20804	0.53505	0.236516	0.165086	0.150063	0.237795	0.242204	0.21434	0.0837039	0.0790983	0.0808564	0.077067	0.428621	0.145094	0.297869	0.213501	0.0899547	0.23375	0.908673
ACSL3	0.358184	0.457925	0.327582	0.328524	0.334608	0.315659	0.354446	0.318982	0.351547	0.391825	0.353525	0.317031	0.380479	0.343607	0.329984	0.373663	0.398452	0.403036	0.399151	0.326848	0.319574	0.398234	0.316049	0.357247	0.315999	0.387644	0.36321	0.365685	0.392108	0.317036	0.40981	0.38186	0.406236	0.333633	0.333001	0.326437	0.418533	0.657215	0.318553	0.347963	0.650189	0.351437	0.628888	0.3191	0.370414	0.657215
ACSL4	0.233544	0.233544	0.399709	0.277228	0.296212	0.455812	0.520004	0.62125	0.460858	0.235538	0.658999	0.568124	0.233682	0.305607	0.352813	0.480816	0.360244	0.245858	0.315228	0.305395	0.245066	0.262458	0.233557	0.257858	0.258376	0.286028	0.234179	0.331983	0.632335	1.23101	0.764296	0.342322	0.233731	0.596439	0.286424	0.288151	0.574056	1.16593	0.276638	0.233568	0.786252	0.321794	0.348835	0.31711	0.234205	1.23101
ACSL5	0.00316484	0.00479425	0.00623567	0.0300095	0.00598068	0.0178155	0.0615744	0.0177397	0.0121481	0.18077	0.0436811	0.0214961	0.0220573	0.00137414	0.0479132	0.0086359	0.556301	0.297798	0.232283	0.281081	0.419935	0.286657	0.485248	0.245227	0.479828	0.0114587	0.0518732	0.0210169	0.166987	0.189095	0.266644	0.323908	0.0550278	0.0495758	0.148615	0.0582867	0.0870291	0.0738163	0.144972	0.0834109	0.0161832	0.428186	0.0272621	0.0261119	0.0318801	0.556301
ACSL6	0.18135	0.18135	1.70028	0.95034	1.6483	1.72488	1.1725	1.09369	2.0125	0.802205	1.44561	1.41944	1.68036	1.74507	1.46517	1.69403	0.470593	0.889704	1.74006	1.6397	1.44833	1.70364	1.31768	1.52123	1.2517	1.62135	0.706453	0.884554	1.60898	0.878777	1.0543	1.38747	1.47628	0.199158	0.439469	0.428827	0.247442	2.36382	0.259668	0.276821	0.778388	1.48161	0.422124	2.63226	3.08688	3.08688
ACSM1	0.160525	0.223955	0.466564	0.398605	0.421856	0.428828	0.52245	0.247356	0.542415	0.646309	0.508106	0.365776	0.371435	0.317617	0.55287	0.384294	0.628601	1.07176	1.20953	1.19189	0.994543	0.225875	0.521559	0.716539	0.796196	0.860043	0.160391	0.160391	0.209781	0.491204	0.925022	0.310258	0.197261	1.00861	1.1641	2.1592	0.300263	0.531593	0.174874	0.473922	0.339978	0.646217	0.350918	0.198756	0.175886	2.1592
ACSM2A	0.0439239	0.048525	0.0456107	0.0651252	0.0525018	0.0468723	0.187876	0.0684838	0.12218	0.123042	0.0809407	0.0564756	0.0458571	0.136081	0.138463	0.0923426	0.0548532	0.0601817	0.0441717	0.0768407	0.0688232	0.0437199	0.137003	0.129459	0.124653	0.150633	0.423245	0.530687	0.429561	0.146489	0.0636718	0.372817	1.33679	1.21364	0.198823	0.116545	0.0465879	0.0433069	0.0961031	0.0498292	0.239944	0.0698659	0.0536369	0.214348	0.193755	1.33679
ACSM2B	0.185176	0.13142	0.193596	0.233827	0.211957	0.190212	0.344177	0.197986	0.0705205	0.197634	0.209753	0.148441	0.245506	0.269309	0.35803	0.205037	0.706073	0.0393903	0.0365839	0.0358	0.0481103	0.132103	0.0381828	0.119733	0.0347328	0.0673381	0.0546982	0.204103	0.318476	0.0490054	0.112013	0.172026	0.359665	0.287483	0.144976	0.04655	0.26597	0.118724	0.0358049	0.900088	0.271858	0.183304	0.0540079	0.465341	0.359105	0.900088
ACSM3	0.0363292	0.0256478	0.0169447	0.0154672	0.158649	0.0225038	0.00435852	0.0321975	0.0113266	0.0683785	0.0464125	0.0176824	0.00269183	0.00546465	0.0236719	0.0139856	0.00255512	0.00752014	0.0617476	0.00558089	0.029425	0.063699	0.0363972	0.0888445	0.0233117	0.188887	0.149974	0.0143069	0.0166572	0.0229963	0.00331159	0.00265426	0.00205582	0.130193	0.13241	0.00963755	0.0222157	0.0141969	0.189227	0.00958706	0.0482006	0.252874	0.0817956	0.000843297	0.217336	0.252874
ACSM4	0.859675	0.860678	0.773566	0.351368	0.394411	0.763148	0.843567	0.828358	0.595208	0.612046	0.467369	0.559437	0.793159	0.751428	0.821717	0.694473	0.917619	0.273291	0.448607	0.473979	0.271624	0.288301	0.415652	0.306535	0.42137	0.371751	0.412581	0.561143	0.468432	0.327269	0.430397	0.340429	1.6015	0.299377	0.417007	0.459097	0.262465	0.425419	0.391355	0.580435	0.366158	0.483707	0.263503	1.81288	0.265724	1.81288
ACSM5	0.264659	0.346075	0.0282826	0.12892	0.102725	0.0219651	0.0613932	0.0488013	0.184695	0.256207	0.10101	0.0702018	0.157078	0.1	0.0652176	0.195467	0.00169028	0.105553	0.0965477	0.12346	0.431305	0.00709159	0.0617825	0.0326921	0.186446	0.0546046	0.0537731	0.00956982	0.0328841	0.177076	0.0801194	0.0767836	0.142712	0.0999126	0.244479	0.00428784	0.0126567	0.0577888	0.0331283	0.0482659	0.0130957	0.00403838	0.0827229	0.0264249	0.00237683	0.431305
ACSM6	0.657333	0.585785	0.372476	0.258839	0.256235	0.494392	0.0863496	0.857249	0.740594	0.475013	0.634062	0.644617	0.327401	0.525331	0.316432	0.207605	0.691251	0.214483	0.29807	0.299954	0.153117	0.562671	0.376959	0.219544	0.359552	0.197467	0.310648	0.260488	0.160505	0.420224	0.237481	0.157815	0.177517	0.276615	0.108949	0.0869867	0.13247	0.56987	0.237338	0.112913	0.138973	0.175422	0.29089	0.0875127	0.177698	0.857249
ACSS1	0.410616	0.379503	0.659517	1.23602	1.15396	0.539492	0.765874	1.01819	0.669077	1.06421	1.01944	1.10212	1.04577	0.826937	1.13167	0.644193	0.455532	1.35371	0.957004	0.932819	1.05346	0.733079	1.17661	0.600023	1.07103	0.805668	0.659516	1.27484	1.39814	1.4958	1.47128	1.00015	0.882016	1.0573	0.798228	0.933122	0.334388	0.40785	0.546341	1.53148	1.31755	0.373951	0.345649	0.331759	0.326606	1.53148
ACSS2	0.453574	0.550169	0.516312	0.525764	0.5341	0.618609	0.490041	0.534472	0.48904	0.451711	0.521665	0.720941	0.627292	0.557475	0.505281	0.495905	0.491036	0.884119	1.23923	1.06571	0.621882	0.469947	0.538755	0.449092	0.709581	0.466552	0.451313	0.552842	0.885638	0.798667	0.65618	0.885835	0.957204	0.572412	0.608761	0.928441	0.811972	0.455452	0.455583	0.800912	0.554469	0.741323	0.44881	0.683212	0.504602	1.23923
ACSS3	0.569671	0.551137	0.306859	0.297196	0.297543	0.307846	0.330198	0.333211	0.329843	0.321609	0.3796	0.397325	0.305309	0.31558	0.314047	0.306014	0.423384	0.453204	0.301448	0.365883	0.297231	0.300125	0.300146	0.335586	0.299178	0.351795	0.313727	0.304403	0.299174	0.343321	0.328149	0.376226	0.505203	0.318253	0.313532	0.31766	0.469164	0.318285	0.297668	0.422398	0.31245	0.462441	0.626747	0.447799	0.372251	0.626747
ACTA1	0.170211	0.156698	0.250765	0.155428	0.140663	0.236378	0.208271	0.180568	0.146539	0.170985	0.179914	0.157201	0.175512	0.17285	0.169586	0.187455	0.236747	0.169456	0.134836	0.16297	0.167712	0.148715	0.145197	0.349729	0.183221	0.141219	0.139275	0.276501	0.250852	0.182181	0.148571	0.153452	0.195014	0.137197	0.139364	0.184355	0.16863	0.137684	0.438732	0.613552	0.16483	0.471771	0.439544	0.196785	0.17492	0.613552
ACTA2	0.754331	0.646372	1.11185	0.906551	0.504235	1.00788	0.504129	0.521766	0.503467	0.557217	0.610876	0.613414	0.562855	0.537836	0.530098	0.538549	0.593773	0.509211	0.473446	0.584809	0.604403	0.609933	0.652571	0.592765	0.60777	0.691286	0.719976	0.84612	0.48169	0.481815	0.476313	0.474282	0.722905	0.535538	0.545383	0.925365	0.61128	0.561228	0.970831	0.836615	0.48153	0.524352	0.475374	1.03319	0.486482	1.11185
ACTA2-AS1	0	0	0.515042	0	0.0146688	0.289184	0.00119487	0.00269347	0.00655233	0.000650167	0.0020813	0.024604	0.00204297	0.00105544	0.00196362	0.00886802	0.450444	0.511897	0	0.560903	0.662546	0.28963	0.338853	1.20699	0.583572	0.365181	0.846158	0.0216994	0.0132063	0.0151972	0.00125938	0.00978786	0.00450606	0.00126282	0.0232508	0.563488	0.00105601	0.224327	0.446901	0.0187652	0.0130044	0.00829615	0.101457	0.127549	0.18333	1.20699
ACTB	0.580308	0.411628	0.218806	0.157941	0.394842	0.161349	0.181097	0.179657	0.239466	0.228403	0.54089	0.327153	0.207967	0.231082	0.227795	0.217976	0.221433	0.157941	0.157941	0.33543	0.157941	0.157941	0.158248	0.211253	0.255794	0.204236	0.168852	0.444361	0.625334	0.170709	0.236719	0.235795	0.158068	0.173655	0.940312	0.157941	0.168437	0.160902	0.441401	0.314045	0.233482	0.704449	0.357959	0.27674	0.158056	0.940312
ACTBL2	0.000187046	1.08534e-05	0.0174179	1.18753e-06	0.0193543	1.43665e-06	0.197688	0.251047	0.000593386	0.198768	0.0117293	0.0804464	0.153534	0.186203	0.443502	0.124287	0.00210654	0.0233938	0.0221004	0.0538324	0.0926154	0.253313	0.17004	0.173403	0.202776	0.162635	0.0971236	0.0381322	0.194919	0.00824069	0.0329617	0.103008	0.145399	0.415394	0.214856	0.0156838	0.0156046	0.0395974	0.00192399	0.0540603	0.158472	0.000763767	0.0933166	0.0202965	0.0104939	0.443502
ACTC1	0.811412	0.738195	1.13442	0.0225265	0.943693	1.00771	1.26532	1.30492	0.948797	1.36332	0.427197	1.34034	1.33591	1.34681	1.41274	1.28587	1.26746	0.067013	0.067013	0.067013	0.067013	0.220173	0.498524	0.067013	0.401409	0.530631	1.03403	0.957093	0.370843	1.90196	1.40825	1.37003	1.61338	0.750521	0.563991	0.424084	1.03409	1.32941	0.564662	0.602859	1.56123	0.281283	1.49131	1.08618	1.19012	1.90196
ACTG1	0.0509141	2.71493e-05	0.0811764	4.31568e-06	0.00448206	0.033689	0.101007	0.0282661	0.0126278	0.0984162	0.000763283	0.00663123	0.0774953	0.0854827	0.101906	0.0812436	0.015062	0.226668	4.31568e-06	0.342642	0.226669	0.0530697	0.035927	0.678305	0.223454	0.359311	1.0826	0.809564	1.17735	0.0297659	0.0455063	0.0252325	0.027499	0.653917	0.0584265	0.0171981	0.0107695	0.0196994	0.967062	0.00024296	0.0133934	0.00187291	0.0203478	0.296997	0.273731	1.17735
ACTG2	0.372366	0.334778	0.43432	0.329286	0.330729	0.36716	0.40469	0.332798	0.348111	0.332695	0.335294	0.331922	0.331725	0.331444	0.335147	0.335295	0.329633	0.329505	0.329925	0.336203	0.32929	0.333215	0.330675	0.346494	0.33608	0.329991	0.341189	0.429694	0.371745	0.338563	0.333702	0.336724	0.359699	0.33195	0.332513	0.388593	0.351288	0.461102	0.348014	1.21152	0.414406	0.329297	0.455663	0.482469	0.492608	1.21152
ACTL10	0.180427	0.11816	0.0791276	0.0847393	0.105042	0.0844302	0.0878477	0.101373	0.0810836	0.140772	0.115102	0.113111	0.131721	0.131871	0.131354	0.118199	0.147048	0.111252	0.0786447	0.165769	0.0789598	0.364441	0.124374	0.0933524	0.0840764	0.0798229	0.0857359	0.0843346	0.130328	0.117773	0.0799093	0.121349	0.100738	0.0787025	0.0789674	0.412276	0.186197	0.561221	0.116613	0.199072	0.102863	0.0923623	0.136579	0.184476	0.148559	0.561221
ACTL6A	0.341715	0.317734	0.343864	0.326276	0.338624	0.344207	0.384071	0.343631	0.320501	0.370912	0.32567	0.319392	0.376419	0.372378	0.364563	0.339645	0.759864	0.35224	0.350949	0.359667	0.36948	0.361939	0.330099	0.471718	0.401229	0.327216	0.406715	0.367467	0.346996	0.357491	0.321825	0.320146	0.359174	0.3185	0.326348	0.320327	0.326675	0.53885	0.478981	0.321943	0.319624	0.428996	0.403063	0.613606	0.364845	0.759864
ACTL6B	0.40274	0.290856	0.240244	0.223898	0.283252	0.244482	0.230121	0.140754	0.178284	0.206168	0.189764	0.204192	0.220413	0.213665	0.308717	0.249039	0.161778	0.142359	0.119453	0.138139	0.117154	0.112353	0.107908	0.229442	0.185998	0.262802	0.29929	0.169875	0.192544	0.206087	0.199426	0.173238	0.317128	0.371931	0.335455	0.107888	0.26196	0.111912	0.401101	0.397061	0.213746	0.142188	0.176263	0.166038	0.222092	0.40274
ACTL7A	0.0459124	0.0425269	0.0561878	0.172063	0.175995	0.0310401	0.000425682	0.000747421	0.00916427	0.893062	0.256417	0.000544871	0.309604	0.0159731	0.0134623	0.154127	0.0367799	0.0425833	0.0874256	0.185377	0.560034	0.0415762	0.310414	1.51629	0.0139026	0.129703	0.144418	0.063408	0.00685171	0.10452	0.00500895	0.002539	0.21963	0.425809	0.115819	0.287466	0.00481064	0.00211461	0.0181695	0.0217515	0.0315441	0.00937505	0.0292489	0.000713475	0.015497	1.51629
ACTL7B	0.0960399	0.38573	1.51642	0.561179	0.273034	1.64136	1.20992	1.18107	0.395114	0.290623	0.877911	1.03473	0.260259	0.28136	0.346575	0.853584	0.798494	0.306558	0.212054	0.167473	0.281926	0.0902906	0.21789	0.0910696	0.14178	0.829753	1.25661	0.775542	1.46667	1.27157	1.51417	1.53758	0.67139	0.946299	0.631498	0.740758	0.260531	0.122482	0.987048	0.427521	0.991075	0.689118	1.64513	0.116136	0.107094	1.64513
ACTL8	0.832192	0.101145	0.0308272	0.031013	0.145744	0.0277595	0.290756	0.308046	0.0961932	0.117918	0.0726712	0.0257973	0.124991	0.120256	0.096324	0.0880528	0.0709082	0.0858728	0.0590539	0.0268262	0.0905927	0.0576298	0.035645	0.0879324	0.131427	0.0293174	0.119792	0.300848	0.0278527	0.234664	0.0258561	0.0524582	0.0365118	0.0275932	0.0388343	0.0463395	0.336339	0.030382	0.0402928	0.158765	0.0346997	0.0527031	0.03431	0.355845	0.217146	0.832192
ACTL9	0.0958933	0.0958933	0.0958933	0.32877	0.415449	0.0958933	0.41628	0.467605	0.0958933	0.347333	0.516283	0.526833	0.422644	0.381782	0.296672	0.455429	0.521101	0.0963689	0.0959266	0.0963105	0.0958933	0.0967075	0.0961106	0.204976	0.236851	0.100106	0.124439	0.213932	0.357579	0.122527	0.0975022	0.12111	0.439888	0.18196	0.141065	0.118388	0.0978731	0.524509	0.0965655	0.122084	0.166737	0.377964	0.442439	0.787614	1.14843	1.14843
ACTN1	0.840816	0.584884	0.239395	0.175908	0.191627	0.178337	0.0834218	0.105234	0.0971742	0.122544	0.129995	0.164546	0.0973745	0.136243	0.168793	0.115759	0.0854647	0.229171	0.196201	0.204436	0.178176	0.0945904	0.164973	0.0809399	0.0964986	0.27199	0.162209	0.100639	0.135231	0.298015	0.268494	0.360057	0.15047	0.175521	0.244899	0.456374	0.202008	0.133982	0.319588	0.372435	0.140127	0.158495	0.614268	0.38197	0.0818069	0.840816
ACTN2	0.0735683	0.141743	0.582441	0.197047	0.192334	0.555753	0.295495	0.146156	0.257132	0.0585611	0.224399	0.139948	0.0826401	0.0802523	0.053699	0.121008	0.0705448	0.19281	0.117743	0.179178	0.102497	0.237941	0.292155	0.116662	0.270181	0.146364	0.0549321	0.131091	0.274895	0.104168	0.200386	0.127877	0.157788	0.0904108	0.0562589	0.228183	1.05997	0.363621	0.125365	0.117494	0.0595486	0.576539	0.17729	0.40677	0.718655	1.05997
ACTN3	0.22287	0.24135	0.500451	0.184755	0.259107	0.423036	0.184755	0.184755	0.184755	0.184755	0.184755	0.405361	0.184755	0.184755	0.184755	0.184755	0.184755	0.185692	0.184755	0.29873	0.191608	0.245984	0.21389	0.184755	0.224717	0.402709	0.185427	0.232497	0.432175	0.37863	0.184755	0.184755	0.35477	0.202062	0.184803	0.187465	0.233389	0.258344	0.461412	0.309925	0.296074	0.339513	0.186108	0.259885	0.470472	0.500451
ACTN4	0.264793	0.215662	0.245607	0.2307	0.215626	0.263337	0.217148	0.268295	0.24052	0.325628	0.23932	0.224775	0.221306	0.220269	0.223356	0.216568	0.244312	0.248208	0.234932	0.261544	0.269019	0.242625	0.215383	0.303073	0.230438	0.218956	0.230331	0.215043	0.223662	0.217529	0.236314	0.222939	0.222978	0.318143	0.248412	0.292359	0.307175	0.241262	0.354396	0.286897	0.248051	0.294583	0.22256	0.21669	0.371764	0.371764
ACTR10	0.137748	0.110831	0.111392	0.134165	0.136425	0.112894	0.138761	0.111202	0.132679	0.210121	0.147921	0.115101	0.183561	0.19267	0.125576	0.173462	0.194873	0.120419	0.116396	0.189525	0.126169	0.233831	0.111939	0.742727	0.206365	0.337472	0.233586	0.143911	0.11229	0.147666	0.114421	0.114409	0.312585	0.112248	0.156135	0.11478	0.213639	0.713828	0.373398	0.744574	0.223613	0.119625	0.315378	0.511674	0.553831	0.744574
ACTR1A	0.627347	0.64347	0.532062	0.438304	0.617181	0.493732	0.610861	0.500138	0.59306	0.545517	0.502008	0.614769	0.542984	0.540313	0.502532	0.565158	0.607666	0.319887	0.337763	0.336292	0.339492	0.32663	0.31912	0.33681	0.384253	0.329893	0.314681	0.478109	0.984197	0.317157	0.395576	0.549569	0.415482	0.492533	0.777346	0.413762	0.715997	0.316579	0.330028	0.806912	0.325452	0.954597	0.369934	0.367072	0.314309	0.984197
ACTR1B	0.158469	0.270017	0.338881	0.285493	0.185617	0.360041	0.339203	0.268997	0.326564	0.60692	0.18552	0.2109	0.445149	0.482979	0.471508	0.357214	0.375417	0.149657	0.201923	0.181226	0.168758	0.0389118	0.0456529	0.175041	0.0964631	0.0713234	0.123183	0.262272	0.285653	0.435385	0.229077	0.197866	0.316321	0.106108	0.410831	0.0309587	0.0979728	0.243321	0.228651	0.0338519	0.0361516	0.0353042	0.99218	0.119501	0.106897	0.99218
ACTR2	0.3058	0.497507	0.529779	1.03943	0.818451	0.556195	0.690748	0.670239	0.737975	0.710556	0.417256	0.904663	0.780586	0.740555	0.806619	0.820987	0.600346	0.640051	0.640056	0.966086	0.423877	0.673827	1.88922	0.878896	2.33128	1.57717	1.3664	1.3135	0.190951	0.160036	0.212509	0.316443	0.254838	1.08378	0.974117	0.226953	2.2245	0.17589	0.176502	0.632907	0.215526	1.06636	0.304122	0.179963	0.159191	2.33128
ACTR3	1.00314	1.06249	1.82635	1.56065	1.35657	1.62622	1.41166	1.36734	1.51107	1.35316	1.75736	1.28541	1.43668	1.38747	1.0236	1.5183	1.05822	2.61584	2.70455	2.66653	2.70899	2.4	2.54602	1.90655	2.55316	2.54758	2.19861	1.2145	1.1278	2.57907	2.57282	2.46198	1.47343	2.31986	1.68892	2.34257	1.0441	1.07431	1.27077	1.00963	3.21378	1.267	1.08591	1.06338	1.00395	3.21378
ACTR3B	0.104071	0.140507	0.169145	0.409655	0.217111	0.214649	0.169401	0.169192	0.14016	0.147714	0.199986	0.173854	0.138309	0.117261	0.111786	0.103239	0.110321	0.115756	0.270065	0.319502	0.315768	0.108358	0.213822	0.317196	0.181106	0.137537	0.492587	0.924129	0.444926	0.104408	0.164977	0.32998	0.416954	0.129559	0.103421	0.103243	0.315371	0.753958	0.125783	0.624331	0.206273	0.120958	0.826786	0.638799	0.339334	0.924129
ACTR3C	0.401209	0.453498	0.395732	0.37165	0.41081	0.404451	0.408046	0.397931	0.477887	0.383397	0.401777	0.433223	0.354356	0.364128	0.35924	0.351105	0.506617	0.35201	0.354284	0.410966	0.354603	0.397719	0.382758	0.35172	0.351425	0.377745	0.35772	0.356805	0.390154	0.452534	0.351011	0.352477	0.361435	0.484423	0.386045	0.378245	0.351953	0.384135	1.05899	0.482267	0.422075	0.393219	0.361256	0.397082	0.389507	1.05899
ACTR5	0.45228	0.579825	0.329167	0.526353	0.671699	0.368235	0.493159	0.519487	0.62409	0.337386	0.989779	0.620311	0.443036	0.430352	0.707105	0.561522	0.43865	0.561081	0.49234	0.231097	0.554815	0.190719	0.203192	0.587705	0.76077	0.250455	0.196077	0.348437	0.810202	1.34506	0.678856	0.681809	0.57723	1.041	1.12744	0.424157	0.204256	0.257708	0.413722	0.324114	0.836209	0.363775	0.415635	0.203637	0.332917	1.34506
ACTR6	0.621691	0.588891	0.623345	0.572652	0.61933	0.570967	0.543326	0.54063	0.542889	0.557211	0.544738	0.579659	0.598747	0.553363	0.539333	0.540205	0.879219	0.811342	0.759612	0.684284	0.791918	1.10389	0.929809	1.12099	0.794961	1.44583	0.574314	0.550864	0.55199	0.562999	0.542217	0.648502	0.650191	0.785998	0.927501	0.884712	1.08937	0.626506	0.6673	0.603028	0.56851	0.626026	0.563875	0.77263	0.539767	1.44583
ACTR8	0.0559762	0.0560828	0.0508531	0.0594627	0.0503971	0.0560452	0.0505117	0.063488	0.0619568	0.0532887	0.0515736	0.0519207	0.0642009	0.0601309	0.0529098	0.0535799	0.0633822	0.0660872	0.0509051	0.0507108	0.104256	0.0527892	0.0503834	0.189855	0.0634141	0.0510965	0.0742954	0.051443	0.102293	0.0908055	0.0631558	0.195446	0.0506413	0.161381	0.1544	0.0650923	0.555187	0.162203	0.220064	0.151258	0.0576823	0.0530342	0.57123	0.17753	0.0979637	0.57123
ACTRT1	0.667465	0.667465	0.703292	0.689087	0.694759	0.702194	0.692821	0.68944	0.69794	0.678071	0.742176	0.672232	0.681804	0.680946	0.718291	0.70048	0.696844	0.683233	0.668047	0.667991	0.701472	0.668042	0.685563	0.693009	0.668233	0.731235	0.740133	0.69181	0.681885	0.78914	0.671143	0.705163	0.696213	0.937139	0.78221	0.672843	0.680009	0.826275	1.21565	0.741405	0.667641	0.66749	0.668031	0.689142	0.702281	1.21565
ACTRT2	0.0384572	0.257091	0.140509	0.289198	0.219195	0.122045	0.228269	0.166823	0.295872	0.140893	0.24284	0.240911	0.166105	0.197306	0.621632	0.211245	0.0800038	0.121009	0.239748	0.561397	0.180311	0.215117	0.169822	0.486033	0.270107	0.42934	0.571503	0.429979	0.218125	0.150995	0.200814	0.285445	0.123011	0.0489169	0.0464144	0.203764	0.261605	0.0370466	0.0510133	0.336947	0.12293	0.151707	0.0389088	0.0575751	0.0360855	0.621632
ACTRT3	0.34688	0.27763	0.145036	0.262334	0.374253	0.141047	0.212715	0.10842	0.175591	0.180634	0.245645	0.0857824	0.142687	0.0942194	0.0956844	0.173771	0.115647	0.117341	0.253075	0.126308	0.310713	0.129247	0.232772	0.245031	0.201206	0.161508	0.191151	0.357885	0.257755	0.192439	0.0914142	0.164554	0.093358	0.503779	0.181358	0.533005	0.491926	0.104047	0.106814	0.101856	0.104247	0.138033	0.188165	0.0995632	0.0991352	0.533005
ACVR1	0.723571	1.16349	1.00407	0.664402	0.519226	1.1537	1.28824	1.12966	0.940568	1.02693	0.820421	1.20135	1.13283	1.12653	1.51848	1.18375	0.814287	0.353807	0.147061	0.141963	0.11978	0.540238	0.145161	0.435045	0.270533	0.0622768	0.316554	0.334863	0.261178	1.66811	1.05074	0.58968	0.705354	0.759029	0.262223	0.513702	0.664971	1.6434	0.0656273	0.271661	1.52893	0.880302	0.179112	0.507179	1.62936	1.66811
ACVR1B	0.483042	0.575276	0.0464364	0.203867	0.0803218	0.0580834	0.0554048	0.0705886	0.304931	0.407758	0.0323277	0.140633	0.229662	0.317983	0.394812	0.0638195	0.0420218	0.463877	0.013437	0.0203442	0.0318291	0.0160452	0.230368	0.0182685	0.199436	0.0561768	0.0365808	0.0218266	0.156105	0.0600268	0.0231994	0.0135518	0.105125	0.013738	0.176788	0.837178	0.0282919	0.244237	0.132142	0.0442789	0.027564	0.0229003	0.198806	0.264694	0.58334	0.837178
ACVR1C	0.249485	0.253934	0.364497	0.254995	0.319996	0.309958	0.315684	0.357163	0.290691	0.364427	0.384341	0.379827	0.338211	0.367709	0.318098	0.343052	0.605049	0.254562	0.250095	0.262643	0.257007	0.253096	0.249997	0.405794	0.261106	0.366896	0.516989	0.278741	0.371209	0.259999	0.251997	0.249368	0.253671	0.43495	0.308655	0.251507	0.523211	0.388858	0.462936	0.326352	0.281202	0.47108	0.727719	0.291159	0.320121	0.727719
ACVR2A	0.0767079	0.101745	0.151192	0.0928505	0.0501069	0.169649	0.154161	0.202266	0.0903942	0.148678	0.121858	0.117552	0.149753	0.152189	0.155314	0.135504	0.117928	0.0485629	0.0478723	0.0978513	0.0438018	0.0528765	0.03032	0.0877225	0.0875239	0.077459	0.0167371	0.00918334	0.112878	0.306159	0.0415435	0.0052818	0.00710302	0.029786	0.021209	0.181167	0.011969	0.365187	0.0265202	0.47722	0.115727	0.339433	0.095838	0.27621	0.377714	0.47722
ACVR2B	0.653075	0.828193	0.549202	0.418867	0.366671	0.458567	0.4263	0.683361	0.63347	0.609062	0.450741	0.393966	0.637869	0.581452	0.633441	0.624097	0.339585	0.66477	0.67951	0.81101	0.561892	0.454191	0.618397	0.52871	0.783501	0.648089	0.702491	0.421614	0.46295	1.19777	0.872869	1.04774	1.06163	0.869206	0.919101	1.04772	0.976813	0.362527	0.574312	1.44151	0.679065	0.596272	0.340022	0.366748	0.36137	1.44151
ACVR2B-AS1	0	0	0.125804	0.0374465	0.184397	0.256692	0.0124496	0.11435	0.055329	0.0372498	0.0151805	0.00301452	0.0768934	0.0351728	0.0372117	0.0360674	0.00970474	0	0	0	0	0.307983	0	0.384153	0.0615494	1.0028	0.0515281	0.138485	0.229014	0.193462	0.479337	0.315077	0.12348	0.667657	0.145139	1.0028	0.00772209	0.104063	0.811183	8.37177e-06	0.244769	0.858307	0.105982	0.00745492	1.76466	1.76466
ACVRL1	1.18436	0.562281	0.216797	0.170211	0.25221	0.182991	0.0584966	0.122477	0.241605	0.0591331	0.0830737	0.178598	0.0220059	0.0270931	0.0286115	0.0203529	0.0517939	0.0369897	0.0208441	0.119794	0.0209839	0.175248	0.0467088	0.101609	0.0247327	0.102552	0.0362493	0.0203779	0.158961	0.0211009	0.103711	0.101127	0.0330509	0.0873272	0.288101	0.203628	0.0397785	0.635369	0.167365	0.239052	0.115862	0.346306	0.0260916	0.168629	0.335671	1.18436
ACY1	0.647729	0.339422	0.162029	0.167779	0.174493	0.196338	0.1271	0.150467	0.204744	0.158583	0.128795	0.210383	0.107403	0.102523	0.104039	0.155339	0.418931	0.105449	0.164465	0.155089	0.103715	0.33926	0.190234	0.154951	0.104015	0.234002	0.250646	0.148425	0.154671	0.111781	0.313005	0.296958	0.10553	0.135655	0.128976	0.109696	0.148174	0.363833	0.281261	0.102692	0.128163	0.154738	0.105325	0.10322	0.180305	0.647729
ACY3	0.146894	0.161206	0.179382	0.216598	0.175875	0.199453	0.17208	0.149241	0.212007	0.310204	0.199065	0.184643	0.295304	0.305266	0.237549	0.22085	0.147698	0.218336	0.193487	0.150003	0.281413	0.236345	0.207891	0.15328	0.165033	0.150452	0.164727	0.236013	0.149155	0.151505	0.198429	0.205194	0.153933	0.343116	0.539378	0.358951	0.147664	0.157866	0.152149	0.647137	0.147489	0.157713	0.200022	0.432883	0.256417	0.647137
ACYP1	0.118786	0.100004	0.0517797	0.0528387	0.330275	0.0554264	0.0714499	0.253616	0.0491918	0.0491918	0.18856	0.127715	0.0521646	0.0493606	0.103417	0.116168	0.052059	0.266143	0.145464	0.337427	0.125082	0.416667	0.400637	0.323244	0.392703	0.200404	0.241771	0.266246	0.109389	0.148238	0.132143	0.11276	0.444444	0.085541	0.0693859	0.104309	0.122432	0.0544946	0.101614	0.132585	0.0525385	0.700178	0.0524969	0.218835	0.150875	0.700178
ACYP2	0.382761	0.382761	0.566421	0.603165	0.42292	0.688103	0.440335	0.383046	0.680359	0.629058	0.759818	0.486916	0.834251	0.527103	0.496652	0.451026	0.713011	0.498777	0.501822	0.397477	0.551341	0.433902	0.384564	0.552743	0.38278	0.409286	0.388608	0.423969	0.520903	0.385815	0.392856	0.382764	0.477171	0.413278	0.478793	0.383489	0.419579	0.527627	0.403593	0.427511	0.447454	0.416754	0.4365	0.501896	0.382762	0.834251
ADA	0.19748	0.250731	0.265161	0.228586	0.165109	0.248942	0.700662	0.43437	0.194612	0.187753	0.209006	0.244669	0.189437	0.183714	0.215324	0.237843	0.477886	0.224045	0.146249	0.146391	0.226432	0.235714	0.156789	0.190317	0.21888	0.589715	0.729786	0.149087	0.262356	0.244162	0.361955	0.275832	0.437124	0.147037	0.14992	0.144234	0.401886	0.566447	0.190079	0.402762	0.195794	0.236527	0.332836	0.410145	1.49679	1.49679
ADA2	0.313452	0.418414	0.394763	0.516127	0.656253	0.451633	0.389234	0.357722	0.187727	0.38261	0.553615	0.391949	0.375605	0.372892	0.439971	0.377319	0.280358	0.312848	0.380808	0.194839	0.369288	0.281505	0.290907	0.236884	0.330135	0.198324	0.443759	0.37083	0.20761	0.42865	0.187775	0.19637	0.192469	0.212544	0.235541	0.470951	0.41967	0.245013	0.240636	0.424369	0.302305	0.223575	0.657098	0.210639	0.231003	0.657098
ADAD1	1.39785	1.53918	1.65005	1.29753	1.31541	1.5841	1.64316	1.13756	1.45162	1.50035	1.34626	1.26464	1.67314	1.52656	1.45147	1.57097	1.32361	1.21591	1.31306	1.16875	1.24341	1.20478	1.17953	1.18062	1.25565	1.34948	1.49158	1.49725	1.14386	1.21833	1.24784	1.47546	1.12763	1.20192	1.73272	1.19054	1.44123	1.04402	1.17967	1.57678	1.15791	1.17344	1.41172	1.50038	1.17136	1.73272
ADAD2	0.315798	0.359527	0.116297	0.0308704	0.0396002	0.111314	0.0733622	0.0105246	0.00858745	0.0261339	0.0214969	0.00906151	0.00966007	0.0573806	0.0812283	0.0437176	0.0462642	0.00538144	0.00522979	0.177562	0.0425777	0.0109196	0.0123954	0.865941	0.167975	0.316612	0.171139	0.00588651	0.00697465	0.0608608	0.0082608	0.0191999	0.0272283	0.0116404	0.0208655	0.0778374	0.472542	0.0243123	0.699211	0.0586425	0.021849	0.624724	0.280177	0.0358843	0.0993689	0.865941
ADAL	0.735045	0.793222	0.535849	0.665097	0.671925	0.578615	0.442842	0.637991	0.805103	0.582027	0.616024	0.498283	0.73422	0.633021	0.381822	0.706402	0.760753	0.574711	0.387158	0.451359	0.464831	0.373543	0.421324	0.370796	0.46149	0.363048	0.365697	0.372255	0.518289	0.942798	0.45969	0.399322	0.413585	0.43973	0.444235	0.504083	0.609426	0.504546	0.359432	0.606431	0.725215	0.555753	0.442668	0.373528	0.67668	0.942798
ADAM10	0.589585	0.590966	0.619452	0.778097	0.631354	0.598131	0.702007	0.645987	0.596408	0.70019	0.907834	0.597747	0.587995	0.594565	0.588474	0.627499	0.602524	0.62135	0.598177	0.630375	0.615478	0.691394	0.676494	0.723654	0.645504	0.592672	0.598008	0.587874	0.586776	0.58804	0.590202	0.601031	0.642383	0.593533	0.605341	0.644306	0.827093	0.616677	0.714235	0.820602	0.619948	0.588813	0.58537	0.588911	0.58592	0.907834
ADAM11	0.691398	0.909179	0.547191	0.758972	0.529181	0.495209	0.414782	0.766959	0.420646	0.258832	0.721239	0.617062	0.55873	0.29146	0.333679	0.670154	0.621481	0.257153	0.25262	0.274437	0.255122	0.301214	0.386925	0.27414	0.32381	0.265567	0.249702	0.350123	0.850526	0.435932	0.709671	0.56595	0.677879	0.455966	0.51634	0.258975	0.262771	0.37876	1.07634	0.708101	0.345115	0.675747	0.861842	0.767595	0.470977	1.07634
ADAM12	0.0108387	0.017536	0.0520652	0.132409	0.430123	0.0672046	0.213577	0.116342	0.00475342	0.033821	0.0554996	0.0965779	0.2464	0.137591	0.219619	0.0851387	0.57443	0.0325219	0.0326509	0.0350874	0.0610785	0.00553057	0.00457575	0.00950768	0.00866261	0.0709326	0.0607354	0.0212749	0.0839365	0.0351892	0.0286465	0.00701602	0.00667501	0.0899851	0.185628	0.0169662	0.831618	0.072343	0.24601	0.169444	0.048605	0.0376394	0.341326	0.0263708	0.273586	0.831618
ADAM15	0.109052	0.0785022	0.177725	0.0954509	0.0780897	0.136338	0.0752287	0.0813682	0.0949439	0.183981	0.12021	0.10607	0.122221	0.201931	0.14404	0.227839	0.137847	0.150788	0.0865676	0.105818	0.0830864	0.363906	0.117574	0.0827878	0.0936903	0.0788244	0.0865119	0.0829928	0.0864959	0.0814135	0.0806827	0.076629	0.139723	0.121674	0.164025	0.117512	0.213305	0.103882	0.102631	0.171534	0.095422	0.0837982	0.112008	0.110229	0.0764504	0.363906
ADAM17	0.106483	0.0485193	0.220357	0.206139	0.136879	0.0877255	0.101422	0.470052	0.155771	0.190485	0.16045	0.0653378	0.055786	0.063809	0.0485083	0.0774356	0.288841	0.0764908	0.0747181	0.0583188	0.0865303	0.0645596	0.078569	0.0646803	0.0487183	0.111376	0.082503	0.0747879	0.103262	0.103981	0.167793	0.17412	0.136216	0.226354	0.168423	0.126535	0.143247	0.0839877	1.08301	0.562221	0.626845	0.0738474	0.155001	0.347758	0.287745	1.08301
ADAM18	0.095093	0.0571963	0.0482345	0.0643665	0.0722997	0.0499061	0.181871	0.303436	0.0481644	0.156585	0.0578835	0.136854	0.0539816	0.0544424	0.104282	0.0483915	0.0509064	0.0594296	0.0806508	0.0580035	0.0489839	0.392264	0.0645585	0.387246	0.212371	0.128681	0.170286	0.0821122	0.106331	0.287607	0.142087	0.0943497	0.200273	0.0492746	0.0482151	0.179318	0.0603904	0.155945	0.129303	0.220026	0.382494	0.188318	0.381937	0.0875545	0.0512473	0.392264
ADAM19	1.77232	1.70713	1.33666	1.55585	1.55301	1.33757	1.39392	1.25653	1.4416	1.2519	1.45333	1.68388	1.31954	1.66986	1.13234	1.30736	1.36384	1.23298	1.41692	1.24505	1.1781	1.15154	1.15452	1.13814	1.15626	1.14725	1.13845	1.44389	1.48683	1.41618	1.28784	1.37677	1.30818	1.13541	1.1604	1.19016	1.41001	1.12242	1.15134	1.171	1.19416	1.51947	1.19553	1.54793	1.12856	1.77232
ADAM2	0.673591	0.669214	0.62897	0.518604	0.518854	0.607282	0.457399	0.458469	0.630291	0.457474	0.556308	0.629469	0.611127	0.491638	0.462609	0.4706	1.21691	0.459043	0.494621	0.45977	0.472896	0.552965	0.511562	0.489751	0.610973	0.457542	0.458962	0.532769	0.458621	0.492634	0.457799	0.603298	0.543739	0.807381	0.624333	0.460644	1.06485	0.470121	1.41666	0.892973	0.493607	0.526083	0.506384	0.849887	0.58914	1.41666
ADAM20	0.357742	0.415979	0.0469122	0.241956	0.286618	0.0469122	0.24626	0.107029	0.0469122	0.086263	0.254798	0.174678	0.565436	0.103267	0.149373	0.132179	1.18033	0.0988523	0.156387	0.179679	0.0469122	0.0960592	0.099624	0.136679	0.172906	0.0806402	0.0657282	0.056805	0.0882061	0.0851901	0.0588389	0.0567711	0.176386	0.483924	0.368796	0.395317	0.654871	0.217135	0.284549	0.0521213	0.151944	0.147609	0.158759	0.134434	0.100865	1.18033
ADAM21	0.261809	0.174506	0.189219	0.174505	0.221386	0.176332	0.174512	0.199167	0.175143	0.245344	0.174505	0.180206	0.177999	0.179768	0.175604	0.190219	0.445263	0.380201	0.275972	0.199257	0.293719	0.176465	0.181728	0.192841	0.2312	0.214183	0.182388	0.206692	0.232874	0.207853	0.177749	0.239053	0.492468	0.364975	0.185716	0.190885	0.175399	0.189999	0.506033	0.268547	0.200829	0.187635	0.503778	0.177392	0.18072	0.506033
ADAM22	1.37945	1.55342	1.34917	1.25763	1.19131	1.35752	1.62151	1.61198	1.15584	0.996276	1.79845	1.54721	1.00924	1.03304	1.37305	1.33434	1.27146	1.248	1.2658	1.32573	1.41514	1.15347	1.37972	1.50886	1.24236	1.65476	1.51638	1.46183	1.36597	1.48551	1.56821	1.36766	1.08238	1.39645	1.90378	1.36233	1.64674	0.955612	1.18011	1.12539	1.5226	1.4276	1.10708	1.58966	0.971693	1.90378
ADAM23	0.26066	0.388665	0.179496	0.202536	0.199926	0.165428	0.305148	0.41659	0.206539	0.257797	0.223085	0.228995	0.427841	0.174149	0.293598	0.263743	0.854967	0.138463	0.187033	0.162148	0.148593	0.182009	0.137073	0.136759	0.162945	0.161655	0.347576	0.371985	0.75433	0.211474	0.25923	0.136676	0.218816	0.18337	0.147309	0.338262	0.316146	0.742265	0.32569	0.762646	0.217977	0.523146	0.136678	0.368501	0.719352	0.854967
ADAM28	0.272557	0.129766	0.284219	0.444998	0.268536	0.313064	0.12884	0.17627	0.151929	0.330822	0.306256	0.220331	0.136298	0.160521	0.228349	0.214131	0.129498	0.355077	0.514474	0.366715	0.725074	0.212337	0.499318	0.255677	0.711834	0.396032	0.422774	0.328035	0.434982	0.38232	0.134036	0.128848	0.198089	0.162221	0.247521	0.196998	0.242278	0.212102	0.132858	0.130181	0.227667	0.242577	0.162336	0.217135	0.215318	0.725074
ADAM29	0.98401	0.822835	0.162397	0.488322	0.3794	0.136734	0.00662557	0.100972	0.029161	0.518229	0.0306556	0.984701	0.272267	0.970395	0.417613	0.771909	0.130146	0.010171	0.0224256	0.182236	0.448271	0.00587499	0.0828113	0.0130882	0.00279127	0.0289545	0.348592	0.264105	0.208026	0.402603	0.0410838	0.34484	0.0124009	0.173261	0.0610621	0.00367676	0.00904544	0.573888	0.193094	0.158121	0.43669	0.00313302	0.0322873	0.0592331	0.824718	0.984701
ADAM30	0.330028	0.273453	0.0892374	0.0896634	0.115918	0.0585381	0.0265576	0.0191305	0.0495428	0.0756178	0.0859486	0.032231	0.145825	0.100143	0.105006	0.140191	0.0322348	0.0475436	0.0502963	0.131034	0.030889	0.0551458	0.0776041	0.0591824	0.0590143	0.357852	0.383677	0.0369065	0.149993	0.103251	0.135722	0.0294516	0.138929	0.0224291	0.050776	0.01232	0.263945	0.253876	0.204503	0.0522638	0.133335	0.0200477	0.0114233	0.089943	0.012992	0.383677
ADAM32	0.564444	0.464388	0.419892	0.57781	0.6431	0.422415	0.406999	0.521738	0.540638	0.34025	0.524329	0.446012	0.456201	0.617151	0.584018	0.352957	0.874797	1.25354	0.814169	0.518134	1.07603	1.41903	0.93455	0.911429	0.808437	0.855326	1.05027	0.769178	0.372664	0.48845	0.703619	0.728128	0.51679	0.365366	0.359757	0.373091	0.452632	0.478101	0.567678	0.352342	0.484451	0.409232	0.440235	0.345638	0.341818	1.41903
ADAM33	0.49857	0.505416	0.665175	0.63972	0.801759	0.627624	0.496406	0.631917	0.639901	0.566302	0.600154	0.518118	0.619503	1.0049	0.754027	0.843817	0.663077	0.731511	0.583001	0.641352	0.555551	0.497734	0.498347	0.800689	0.516676	0.701697	0.702242	0.842427	0.553524	0.623351	0.784192	0.848354	0.793181	0.496682	0.501722	0.503964	0.666125	0.501715	0.575884	0.527545	0.54864	0.579975	0.550178	0.680375	0.539121	1.0049
ADAM7	0.793514	0.803525	0.807224	0.90963	0.876434	0.829022	0.779645	0.824084	0.870722	0.899391	0.787626	0.800114	0.90052	0.787914	0.878383	0.829547	0.814851	1.04216	1.09893	0.880099	0.94869	1.09296	0.865456	0.881059	0.985831	0.879332	0.798266	0.898755	0.801418	0.780136	0.861454	0.996426	0.816933	0.786994	0.935783	0.927082	0.917637	1.12949	0.780029	1.05332	0.998885	0.792202	0.786404	1.27348	0.813011	1.27348
ADAM8	0.996213	0.818163	0.531712	0.359817	0.336704	0.529453	0.333541	0.39789	0.334707	0.574661	0.514286	0.425642	0.519194	0.450581	0.461937	0.333541	0.333541	0.340211	0.525268	0.630324	0.531115	0.448588	0.333678	0.50711	0.426166	0.353958	0.396852	0.406066	0.372579	0.33556	0.449378	0.333541	0.358385	0.369445	0.355894	0.348062	0.399694	0.643809	0.749895	0.334802	0.340143	0.353521	0.495688	0.7174	0.483106	0.996213
ADAM9	0.763845	0.502364	0.74388	0.480853	0.514726	0.785367	0.612299	0.635508	0.467441	0.595066	0.457994	0.457858	0.499065	0.575987	0.748952	0.588382	0.607073	0.530174	1.44259	1.15623	0.951724	0.875846	0.793765	0.641719	1.3588	1.39422	1.08904	0.839315	0.838392	0.869906	0.678353	0.686621	0.719764	0.683743	0.794035	1.16843	0.60565	0.460474	0.576849	0.651244	0.781562	0.7231	0.663185	0.610578	0.458087	1.44259
ADAMDEC1	0.934704	0.810722	0.677372	0.677047	0.699554	0.680735	0.68745	0.704945	0.67585	0.704492	0.692202	0.684433	0.676304	0.820456	0.871968	0.729327	0.762617	0.722306	0.677565	0.675861	0.75913	0.841845	0.689246	0.700376	0.714918	0.678659	0.678529	0.804091	0.701695	0.676115	0.701193	0.743725	0.84608	0.969985	0.860556	0.70582	1.22135	0.989849	1.1031	1.323	0.898575	0.736003	0.750639	0.79578	0.675954	1.323
ADAMTS1	0.294532	0.349892	0.221324	0.282961	0.308378	0.246451	0.208989	0.282111	0.286089	0.217256	0.390063	0.360326	0.214072	0.209361	0.242212	0.240794	0.20899	0.267594	0.360788	0.283564	0.330401	0.217064	0.237569	0.216242	0.296477	0.250077	0.228389	0.25156	0.228905	0.33218	0.357024	0.345084	0.410881	0.463003	0.416229	0.352001	0.216621	0.279038	0.257035	0.361744	0.214326	0.308052	0.209583	0.223632	0.209915	0.463003
ADAMTS10	0.638978	0.526676	0.180304	0.232116	0.352353	0.180304	0.45782	0.796542	0.180304	0.458546	0.410783	0.625873	0.385527	0.449618	0.589039	0.420204	0.286413	0.449038	0.226558	0.416001	0.180304	0.737031	0.894828	0.486487	0.408821	0.308134	0.387279	0.234928	0.320349	0.201916	0.290448	0.223392	0.230575	0.389369	0.672271	0.567021	0.391697	0.219147	0.233857	0.180706	0.219069	0.46917	0.680426	0.224375	0.207833	0.894828
ADAMTS12	0.828522	1.10374	1.22777	0.987023	1.21576	1.19124	0.909943	0.731465	0.990403	0.455917	0.744667	1.15312	0.530656	0.729981	0.409536	1.1229	0.647417	0.175553	0.365318	0.918264	0.244954	0.114527	0.188048	0.103138	0.339695	0.231374	0.190626	0.638793	1.25908	0.858753	0.368863	0.163904	1.05286	0.619269	0.546429	0.303391	0.115758	0.81178	0.421617	0.309478	0.125507	0.923554	0.103308	1.00505	1.15608	1.25908
ADAMTS13	0.0552258	0.0830792	0.0217465	0.0215189	0.170073	0.0303142	0.346094	0.021318	0.0235292	0.0714242	0.0425636	0.0493904	0.0226266	0.0224964	0.0224661	0.290288	0.0362015	0.0217089	0.094531	0.0702113	0.114174	0.0884048	0.0242778	0.17246	0.0626779	0.0225139	0.0212554	0.0844844	0.0354181	0.0219908	0.0212553	0.0241632	0.15005	0.248614	0.256758	0.226943	0.0220851	0.0244636	0.0270941	0.0338107	0.0404503	0.190554	0.388504	0.047946	0.0782697	0.388504
ADAMTS14	1.58417	0.995809	0.326788	0.248779	0.0840945	0.292932	0.148294	0.114571	0.0676978	0.100596	0.199301	0.31773	0.40399	0.367659	0.0792193	0.16477	0.443792	0.390254	0.679412	1.43339	1.14761	1.36425	1.12168	1.0897	0.528524	0.633807	0.218624	0.301134	0.00856321	0.204879	0.800384	0.506953	0.124535	0.00885646	0.0992443	0.311375	0.535023	0.0859662	0.0234514	0.0475298	0.00917924	0.125687	0.168948	0.0104844	0.140549	1.58417
ADAMTS15	0.480806	0.592281	0.787672	0.624683	0.843755	0.864733	0.0557614	0.441968	0.488495	0.644148	0.544617	0.777828	0.859023	0.870492	0.28691	0.720661	0.408654	0.662625	0.475128	0.35531	0.342919	0.117024	0.420927	0.280265	0.259041	0.726558	0.274667	0.182967	0.309108	0.434656	0.552698	0.353241	0.664475	0.417014	0.185715	0.27894	0.0585025	0.342527	0.335876	0.151214	0.350051	0.365695	0.466219	0.0613404	0.791066	0.870492
ADAMTS16	0.245673	0.185301	0.0956037	0.194674	0.189235	0.146567	0.190266	0.298198	0.106081	0.174475	0.125063	0.202375	0.0966959	0.136335	0.107446	0.0764806	0.007229	0.332915	0.321761	0.768251	0.406836	0.660868	0.628095	0.36411	0.698787	0.385611	0.513086	0.207937	0.0586691	0.159475	0.53723	0.336259	0.226226	0.0717233	0.163815	0.394425	0.00817249	0.0929283	0.137756	0.0118128	0.203954	0.242152	0.0786294	0.0958553	0.00810041	0.768251
ADAMTS17	0.134024	0.0791614	0.280606	0.176716	0.260322	0.279943	0.0826265	0.0826441	0.139737	0.104106	0.158088	0.0970091	0.113004	0.123699	0.200216	0.106651	0.10564	0.327179	0.318492	0.429397	0.280004	0.176155	0.184486	0.33511	0.252048	0.0881654	0.0832358	0.393129	0.0967911	0.0831608	0.0908448	0.0812383	0.526286	0.0814975	0.0831114	0.111625	0.287797	0.141368	0.539938	0.148678	0.938993	0.281687	0.237895	0.437447	0.0823892	0.938993
ADAMTS18	0.258232	0.322288	0.651175	0.748336	0.683575	0.725633	0.423665	0.391781	0.327758	0.292972	0.60741	0.245235	0.386853	0.403171	0.698182	0.483812	0.167229	0.561383	0.160742	0.75665	0.676996	0.204191	0.283829	0.970253	0.734538	0.42527	0.501566	0.670885	0.208035	0.437596	0.366646	0.304927	0.429231	0.270858	0.169499	0.458273	0.199799	0.346564	0.204226	0.176669	0.190988	0.414087	0.48038	0.565047	0.211835	0.970253
ADAMTS19	1.87572e-08	1.87572e-08	0.0160723	0.0446487	1.87572e-08	0.00661988	0.00190511	0.0319433	0.273364	0.0234536	0.0314901	1.87572e-08	0.00105701	0.00602321	0.287002	0.00202043	0.0274213	0.0132678	1.09095e-05	0.0570972	0.131902	0.000297987	0.00880314	0.00821842	0.153434	0.00514529	0.00413158	0.00056471	0.358089	0.0536329	0.033859	0.263013	0.0370385	0.00708844	0.046865	0.00354911	0.208855	0.0405392	0.621635	0.0601697	0.00542976	0.00397164	0.0338338	0.0167681	0.000584288	0.621635
ADAMTS19-AS1	0	0	0.507543	0.0601072	0	0.571063	0.607651	0.998756	0.423855	0.0601072	0.0601072	0	0.615626	0.471091	0.390268	0.591709	0.526089	0	0	0	0	0.0936846	0.0936835	0	0.257835	0.455591	0.492708	0.302018	0.718275	0.0488153	0.0503807	0.00225313	0.466569	0.51343	0.695073	0.455592	0.221142	0.848491	0.793901	0.810099	0.474678	0.000126906	0.218477	1.11645	0.409382	1.11645
ADAMTS2	0.307701	0.427669	0.314988	0.41162	0.363318	0.255641	0.448329	0.280942	0.416133	0.511069	0.286408	0.251404	0.321887	0.315644	0.482795	0.314509	0.325584	0.468683	0.440044	0.426835	0.490384	0.409874	0.25025	0.376587	0.33256	0.34324	0.268187	0.315145	0.364071	0.331318	0.341542	0.291479	0.723271	1.97127	0.528157	0.625701	0.248531	0.379025	0.644575	0.8136	0.253546	0.431065	0.248584	0.248405	0.376964	1.97127
ADAMTS20	0.239906	0.239906	0.239906	0.281039	0.27639	0.239906	0.354873	0.336975	0.682326	0.476502	0.467939	0.41173	0.573634	0.571946	0.339334	0.456418	0.295055	0.362893	0.298111	0.282324	0.239906	0.301689	0.249011	0.616549	0.245185	0.252504	0.240982	0.549793	0.259951	0.415728	0.322464	0.33226	0.256696	0.337938	0.397824	0.556221	0.453403	0.240758	0.39618	1.25203	0.803107	0.256058	0.327242	0.254745	0.265379	1.25203
ADAMTS3	0.0895056	0.049118	0.0323292	0.0404049	0.0908553	0.0431313	0.0353495	0.034485	0.0423508	0.0357151	0.0368773	0.0457593	0.0340266	0.0386766	0.0551458	0.0325175	0.792316	0.245662	0.178098	0.32848	0.205594	0.381343	0.341242	0.468974	0.096519	0.217043	0.110691	0.0489199	0.0354138	0.0406475	0.0726918	0.0497049	0.0908487	0.032454	0.0661934	0.0892897	0.0739268	0.0323114	0.104812	0.0371265	0.04354	0.161148	0.0347775	0.0540319	0.0392983	0.792316
ADAMTS5	1.47548	1.39953	1.6194	1.55789	1.60649	1.55389	1.60633	1.6253	1.40003	1.41043	1.48941	1.55368	1.57219	1.41773	1.41131	1.49636	1.72333	1.42563	1.40478	1.40663	1.41869	1.48029	1.40636	1.63719	1.40652	1.44031	1.4544	1.54203	1.59847	1.46666	1.50147	1.46539	1.50666	1.84531	1.75608	1.68055	1.45439	1.43574	1.61543	1.55877	1.43555	1.68325	1.45311	1.46604	1.42167	1.84531
ADAMTS6	0.242585	0.254834	0.250316	0.261369	0.380957	0.249586	0.266054	0.330469	0.259497	0.385335	0.263147	0.259131	0.275857	0.28005	0.256059	0.319631	0.256246	0.244432	0.242914	0.255182	0.246853	0.321327	0.283473	0.293539	0.25568	0.242353	0.243659	0.27939	0.332478	0.24745	0.245368	0.244131	0.297451	0.405891	0.553611	0.476892	0.458058	0.26178	0.242332	0.348022	0.328612	0.356186	0.32277	0.373948	0.262866	0.553611
ADAMTS7	0.0024601	0.00446665	0.0282071	0.0463955	0.0185331	0.0519454	0.00135963	0.0479618	0.0225799	0.0170963	0.0769788	0.0277226	0.00181373	0.0028229	0.0222748	0.0203072	0.288345	0.217171	0.0272777	0.00573208	0.00569309	0.0120482	0.0100851	0.216955	0.16043	0.0835632	0.00454077	0.0864227	0.00160258	0.0659062	0.0018198	0.0376108	0.0612833	0.0205507	0.0908635	0.00249091	0.48922	0.239772	0.0660538	0.031097	0.0437748	0.00227765	0.130189	0.0637561	0.00257492	0.48922
ADAMTS8	0.163568	0.241658	0.238181	0.111741	0.122823	0.269295	0.499701	0.182309	0.195908	0.09652	0.281987	0.485943	0.179984	0.172169	0.097025	0.270037	0.215331	0.392647	0.405408	0.613992	0.376133	0.526865	0.435571	0.342995	0.415588	0.0964696	0.11998	0.554049	0.137234	0.0969035	0.163677	0.329323	0.101842	0.581767	0.0957423	0.0956022	0.106254	1.05285	0.362274	0.508829	0.139316	0.196896	1.36928	0.0955935	0.176783	1.36928
ADAMTS9	0.869465	1.11018	0.846496	0.9336	0.957432	0.909333	1.36183	1.35357	1.05019	1.32728	1.05228	1.18003	1.03617	0.893896	0.823141	1.10641	0.877789	1.52516	1.67341	1.70669	1.57793	0.814205	1.2118	0.936297	1.81091	1.42194	1.51082	0.9492	1.50489	1.61923	1.25141	1.70657	1.79737	0.996358	1.19141	1.74866	1.09494	0.920515	0.836937	0.813351	0.972974	1.3115	1.52994	0.963531	0.867327	1.81091
ADAMTS9-AS1	0.0444007	0.0444007	0.0540356	0.358439	0.239137	0.0902521	0.0606167	0.0831148	0.190042	0.103921	0.274671	0.12713	0.115911	0.0982627	0.249277	0.15224	0.061993	0.133746	0.159456	0.0450823	0.109923	0.200691	0.146536	0.174529	0.0496382	0.571353	0.483635	0.0463128	0.0565408	0.0629725	0.290539	0.740797	0.133094	0.14249	0.0687408	0.0554377	0.313779	0.579825	0.132165	0.0927783	0.0495462	0.049183	0.0497233	1.07503	0.239577	1.07503
ADAMTS9-AS2	0	0	0.230108	0.529653	0.813424	0.227983	0.471426	0.578117	0.190891	0.30895	0.75436	0.441642	0.44528	0.353199	0.216904	0.482315	0.0704105	0.346357	0.342407	0.382777	0.757963	0.233424	0.414577	0.258051	0.367623	0.585419	0.650291	0.548309	0.4015	0.308723	0.371168	0.207945	0.444737	0.309691	0.255853	0.235105	0.00780532	0.0338995	0.00160238	0.170739	0.323415	0.0269253	0.633747	0.147655	0.0922651	0.813424
ADAMTSL1	0.133093	0.138422	0.075447	0.149357	0.159626	0.0798412	0.15796	0.0704604	0.070278	0.069331	0.17219	0.0708996	0.0708221	0.072673	0.0757655	0.0708121	0.191847	0.0737954	0.0834476	0.0690886	0.185383	0.0908591	0.0940509	0.109724	0.0686971	0.0789099	0.0838827	0.164137	0.0856564	0.201482	0.0710661	0.080648	0.0946268	0.109782	0.0952539	0.0758763	0.165447	0.192464	0.0811123	0.0740846	0.0821302	0.0871383	0.203281	0.178839	0.319352	0.319352
ADAMTSL2	1.17985	1.78962	0.977903	0.0825619	0.869366	0.965863	1.88121	1.77947	1.37586	0.534214	1.52839	1.15131	0.468434	0.696971	0.651582	1.58749	1.0272	0.35378	0.488059	0.425982	0.9127	0.059981	0.0644629	0.00508215	0.195685	0.0479099	0.124933	0.558008	1.30765	0.682973	0.995216	1.06094	1.61413	2.50844	0.354423	0.198083	0.00984371	0.0530066	1.04242	0.240131	0.872497	1.33414	0.787871	0.797547	0.0672964	2.50844
ADAMTSL3	0.464274	0.504787	0.653433	0.521075	0.556942	0.594341	0.426175	0.693328	0.4952	0.824372	0.602681	0.471403	0.748828	0.776859	0.700965	1.05868	0.761808	0.492543	0.379783	0.276843	0.234847	0.228578	0.287259	0.230765	0.325581	0.281924	0.356537	0.471843	0.478966	0.597328	0.513907	0.664349	1.64776	0.549371	0.435584	0.401048	0.547579	0.424485	1.59288	0.329993	0.259548	0.621914	1.04486	1.1863	0.615376	1.64776
ADAMTSL4	0.215179	0.125338	0.120288	0.121671	0.130916	0.131847	0.120184	0.12025	0.196248	0.121223	0.120228	0.184528	0.186389	0.124286	0.223207	0.147038	0.158622	0.125675	0.152225	0.182225	0.152407	0.619897	0.257356	0.243125	0.124946	0.284585	0.202411	0.167548	0.136121	0.163942	0.259687	0.334498	0.179282	0.123305	0.604391	0.243831	0.545947	1.01488	0.733608	0.132759	0.122331	0.323857	0.135483	0.17603	0.492241	1.01488
ADAMTSL5	0.138834	0.138834	0.138834	0.162185	0.140159	0.138834	0.225777	0.138856	0.138834	0.148233	0.15958	0.26357	0.170482	0.186083	0.143581	0.255501	0.151103	0.139695	0.160174	0.143793	0.174195	0.14327	0.144728	0.138883	0.186269	0.140514	0.142596	0.152107	0.172405	0.170682	0.173597	0.183429	0.192295	0.166482	0.146015	0.152114	0.319432	0.328641	0.1441	0.156512	0.142494	0.165806	0.184311	0.259198	0.158283	0.328641
ADAP1	2.1531	2.65203	1.50549	1.03092	1.09441	1.34372	1.56776	1.18683	1.24024	0.766145	1.082	1.35653	0.940111	0.996607	0.788167	1.37513	0.213861	0.75636	0.969255	0.609457	0.929487	0.534005	0.972001	0.80833	0.711631	0.844471	0.758148	1.1303	0.60147	1.23251	1.21119	1.03106	0.232669	0.205612	0.604681	0.22056	0.205803	0.598255	0.214343	0.0504659	0.00993569	0.478879	0.348689	0.298441	0.856792	2.65203
ADAP2	0.367212	0.351977	0.503414	0.627022	0.641655	0.517546	0.427839	0.374339	0.522296	0.482574	0.484993	0.415919	0.502864	0.667111	0.415404	0.566623	0.516016	0.40526	0.539983	0.481864	0.462883	0.37212	0.359203	0.487552	0.487699	0.356412	0.353331	0.81409	0.422363	0.520132	0.501819	0.474624	0.686602	1.24633	0.42938	0.417109	0.715214	0.351038	0.361952	0.355513	0.368515	0.369712	0.354713	0.831739	0.365861	1.24633
ADAR	0.185869	0.20982	0.123916	0.245794	0.243259	0.137549	0.0705222	0.43967	0.216741	0.229486	0.0625732	0.127002	0.0791361	0.205791	0.262275	0.134582	0.169	0.000221834	0.0240659	0.0233976	0.00581225	0.00109382	0.000464163	0.0635272	0.0376307	0.00280921	0.0523759	0.0264001	0.0117895	0.169631	0.000151532	0.000294437	7.13788e-05	0.0199196	0.0158377	0.00971153	0.755518	0.0524518	0.255505	0.199584	0.162582	0.0385438	0.523172	0.0116633	0.0966042	0.755518
ADARB1	0.702923	0.924062	0.445806	0.287013	0.229762	0.42742	0.27298	0.228709	0.361705	0.357706	0.227574	0.506915	0.220013	0.234448	0.220695	0.227577	0.219959	0.289899	0.219606	0.266817	0.349144	0.220643	0.2943	0.279834	0.239014	0.22919	0.221992	0.357717	0.251986	0.219646	0.238725	0.250212	0.363968	0.544503	0.265546	0.308188	0.219926	0.681841	0.601328	0.221676	0.357564	0.228991	0.224194	0.426266	0.791568	0.924062
ADARB2	0.180934	0.731436	2.12364	2.3744	2.28826	2.00621	1.3098	1.22804	2.21341	1.6763	2.13657	1.58386	2.26521	1.82153	2.20119	1.91145	0.842779	0.646889	0.283689	0.08318	1.03899	0.710494	0.810172	1.28615	0.543863	0.762148	1.20406	1.21785	0.972887	0.75261	0.890571	0.689715	0.591774	0.334254	0.77147	0.513352	0.102896	0.678673	0.065972	0.00091134	0.680622	0.673555	1.05258	1.41301	1.30876	2.3744
ADAT1	0.0901313	0.10441	0.232587	0.160801	0.121926	0.171895	0.167025	0.0984677	0.146582	0.0894283	0.11836	0.144937	0.094065	0.0891471	0.10486	0.0929852	0.0889657	0.104148	0.168945	0.313082	0.138339	0.134872	0.145519	0.2792	0.218318	0.155044	0.113331	0.116265	0.131235	0.220738	0.0963135	0.160238	0.147366	0.0895748	0.0996134	0.118755	0.28189	0.190282	0.199439	0.089154	0.0891678	0.296802	0.0948665	0.0908197	0.177704	0.313082
ADAT2	1.29565	1.31769	1.82957	1.17603	1.52782	2.01218	1.20906	1.321	1.27329	2.14478	1.2745	1.45516	1.22618	1.27753	1.54453	1.34194	0.591332	1.10609	0.950368	1.4015	1.15228	1.16415	1.53498	0.678358	1.18565	1.33066	1.18137	1.65289	1.72704	1.0596	1.32857	1.14234	1.03639	0.541627	0.972776	0.476275	0.360552	0.38512	0.763442	0.598638	1.12749	1.45634	0.455087	0.576412	0.867068	2.14478
ADAT3	0.729322	0.729322	0.729322	0.729918	0.754578	0.729322	0.764108	0.75669	0.729322	0.734069	0.751701	0.735665	0.734301	0.730573	0.72964	0.752998	0.729322	0.759958	0.73353	0.731491	0.741862	0.831464	0.773029	0.729623	0.82402	0.743292	0.779513	0.733196	0.736503	0.735847	0.753661	0.760665	0.731879	0.732295	0.734122	0.736134	0.762968	0.815403	0.742015	0.755294	0.749469	0.732318	0.769865	0.776866	0.741637	0.831464
ADCK1	0.107927	0.107927	0.108106	0.109347	0.10812	0.111363	0.108787	0.108017	0.134958	0.120758	0.108659	0.120241	0.130771	0.126894	0.142766	0.110646	0.362963	0.114908	0.13011	0.112327	0.107927	0.162817	0.109279	0.108249	0.109361	0.134467	0.118043	0.117571	0.110923	0.110922	0.122054	0.111651	0.111755	0.108009	0.182818	0.108782	0.108206	0.212806	0.352876	0.161861	0.12692	0.11202	0.111539	0.107928	0.108231	0.362963
ADCK2	0.0481946	0.0839471	0.0759559	0.069052	0.0602181	0.0731257	0.214804	0.121305	0.0455276	0.0377055	0.0841324	0.0398412	0.110255	0.0488803	0.0537265	0.0819285	0.081426	0.0699558	0.0676722	0.214999	0.184793	0.03705	0.075094	0.055024	0.156923	0.63068	0.532832	0.338452	0.115655	0.0982006	0.249142	0.118475	0.20882	0.157775	0.127969	0.0433902	0.512979	0.0862076	0.0383293	0.0367209	0.136947	0.314992	0.178985	0.035896	0.625938	0.63068
ADCK5	0.119438	0.112775	0.23565	0.277324	0.18436	0.180987	0.25248	0.178888	0.0987001	0.273189	0.122291	0.163881	0.146157	0.144707	0.262688	0.0949457	0.278685	0.0992898	0.122519	0.169527	0.264079	0.140414	0.242753	0.33791	0.108261	0.586686	0.552175	0.169953	0.317136	0.10825	0.43052	0.37354	0.0955101	0.100001	0.094949	0.200536	0.113914	0.0993796	0.137877	0.791253	0.0974074	0.161006	0.779773	0.0953982	0.400517	0.791253
ADCY1	0.566496	0.333312	0.296643	0.44963	0.290647	0.286238	0.304404	0.28583	0.371243	0.309255	0.287169	0.286212	0.331243	0.306289	0.287317	0.314052	0.458611	0.562225	0.462483	0.358983	0.494293	0.478044	0.581981	0.321457	0.476975	0.569839	0.440471	0.319709	0.285857	0.365503	0.292515	0.322933	0.295908	0.318269	0.848495	0.561066	0.350134	0.619778	0.291983	0.656088	0.286092	0.365434	0.289028	0.391866	0.408035	0.848495
ADCY10	0.908242	1.13138	0.744231	0.683748	1.10794	0.787888	0.734084	0.811915	0.769503	1.50263	0.65917	0.735529	1.18964	0.921525	1.33351	0.849921	0.700478	0.785036	0.628204	0.788175	0.832872	0.710348	0.749191	0.78366	0.779128	0.931455	0.939097	0.779299	0.978842	0.703609	0.625484	0.627503	0.785379	0.647061	0.715423	0.646371	0.864751	0.636881	0.7669	0.988803	0.627152	0.882217	0.682503	1.06916	0.903847	1.50263
ADCY2	0.32355	0.278384	0.367125	0.275699	0.279811	0.327748	0.286152	0.275708	0.275659	0.548278	0.280618	0.306852	0.291945	0.378374	0.502643	0.366487	0.285316	0.285525	0.331543	0.277062	0.353134	0.341846	0.31927	0.280285	0.279877	0.334213	0.303057	0.309231	0.277502	0.331064	0.285139	0.286264	0.326288	0.293217	1.06819	0.326075	0.280053	0.276231	0.894467	0.580187	0.339307	0.292895	0.303163	0.278979	0.356063	1.06819
ADCY3	0.905457	0.939756	0.704791	0.641457	0.69179	0.667913	0.633608	0.72336	0.642804	1.11261	0.808335	0.717793	0.678294	0.789015	0.951642	0.947774	0.579121	0.952303	0.787118	0.634663	0.851775	0.740445	0.96112	0.813858	0.792013	0.842904	0.687103	0.634621	0.556001	0.672502	0.538127	0.629888	0.717535	0.731037	0.706007	1.14454	0.715025	0.58833	0.52587	0.536246	0.539106	1.39257	0.704031	1.06275	0.769277	1.39257
ADCY4	0.114615	0.115759	0.109708	0.410298	0.169089	0.127089	0.211123	0.304289	0.214113	0.212614	0.218049	0.265928	0.278442	0.356067	0.266849	0.223412	0.141104	0.177501	0.108472	0.111192	0.157357	0.540517	0.385381	0.130405	0.523441	0.206164	0.342695	0.188599	0.224431	0.157159	0.277664	0.280275	0.41484	0.182574	0.328525	0.166449	0.174266	0.203553	0.183293	0.196667	0.753328	0.111696	0.448572	0.109178	0.116529	0.753328
ADCY5	0.206752	0.198931	0.19928	0.244103	0.22802	0.206241	0.225671	0.205883	0.199661	0.201765	0.201143	0.205651	0.232686	0.207319	0.211482	0.217336	0.271144	0.251253	0.355384	0.200447	0.334512	0.233368	0.227439	0.306194	0.506613	0.208878	0.212379	0.207843	0.198847	0.198901	0.19914	0.248839	0.210258	0.418874	0.199028	0.434515	0.202419	0.291681	0.450901	0.299374	0.225794	0.200293	0.209426	0.202254	0.361658	0.506613
ADCY6	0.155117	0.122358	0.141026	0.140641	0.187133	0.0972741	0.0617867	0.0429052	0.121272	0.14228	0.0827063	0.0531184	0.186289	0.209634	0.247629	0.113749	0.416151	0.0136067	0.00417263	0.0524075	0.00440661	0.166395	0.0411142	0.17404	0.00968659	0.0807235	0.028853	0.12063	0.128865	0.0902164	0.151451	0.0643609	0.0556908	0.110695	0.415596	0.00156736	0.0303563	0.149003	0.537466	0.11926	0.0611293	0.0278014	0.044103	0.00587652	0.0398956	0.537466
ADCY7	0.204528	0.495099	0.764132	0.385059	0.392383	0.800392	0.654124	0.682328	0.199014	0.808926	0.579682	0.570352	0.722342	0.769584	0.358511	0.777901	0.281051	0.449659	0.527775	0.395562	0.423705	0.281508	0.26929	0.330037	0.469747	0.406658	0.312392	0.26984	0.299426	0.448333	0.163054	0.246279	0.131517	0.283645	0.648204	0.519212	0.674679	0.168952	1.0038	0.0299432	0.210942	0.307319	0.82758	0.553866	0.51458	1.0038
ADCY8	0.405875	0.380536	0.760252	0.213963	0.257051	0.842499	0.425825	0.154479	0.168358	0.41291	0.245194	0.399668	0.699725	0.502589	0.447743	0.496859	0.124498	0.435055	0.5666	0.366031	0.36165	0.210437	0.262145	0.468731	0.214063	0.0861963	0.0928677	0.16183	0.31501	0.562858	0.862407	0.66324	0.153765	0.620618	0.521026	0.53033	0.0972357	0.0921484	0.199916	0.648687	0.11889	0.189651	0.0922663	0.0862191	0.101091	0.862407
ADCY9	0.281967	0.245839	0.0882243	0.0881831	0.0902704	0.0945363	0.127629	0.0904978	0.0882538	0.11856	0.28735	0.11891	0.0987872	0.112709	0.0881843	0.0888837	0.364655	0.308109	0.382229	0.131557	0.22049	0.220462	0.145903	0.148649	0.0945221	0.334084	0.208327	0.200694	0.0950896	0.0884456	0.0885123	0.111947	0.11618	0.088229	0.107219	0.320039	0.102161	0.18657	0.976852	0.0985198	0.0892932	0.323763	0.193052	0.0950485	0.144074	0.976852
ADCYAP1	0.467606	0.591271	0.438229	0.410079	0.331047	0.412193	0.377913	0.533133	0.542546	0.451217	0.234239	0.415615	0.490381	0.435948	0.378579	0.532753	0.728628	0.22123	0.228602	0.387649	0.226547	0.229227	0.231721	0.237627	0.222406	0.221411	0.222603	0.503423	0.275328	0.243506	0.486228	0.413976	0.892417	0.319093	0.377065	0.33824	0.221507	0.224887	0.900028	0.38535	0.225861	0.254796	0.224013	0.24127	0.220492	0.900028
ADCYAP1R1	0.391083	0.147711	0.00521695	0.00109964	0.0400656	0.00739382	0.0469737	0.0808507	0.0997725	0.0360855	0.00548424	0.0174519	0.0360411	0.00959561	0.000922823	0.030551	0.134685	0.190658	0.230157	0.319394	0.12802	0.71729	0.317823	0.41873	0.242142	0.177839	0.418968	0.123357	0.00793419	0.0334598	0.212344	0.222913	0.0412763	0.000897554	0.0143864	0.0144321	0.492431	0.102341	0.476236	0.504551	0.461718	0.0179213	0.216948	0.165558	0.296193	0.71729
ADD1	3.90966	3.75149	3.74083	3.51671	3.44146	3.61598	3.42558	3.19478	3.3884	3.35242	3.62286	3.20448	2.85916	3.52858	3.14895	3.55822	4.32957	2.77349	2.7899	2.77479	2.83802	2.77823	2.7834	2.91987	2.78993	2.81305	2.89185	2.95871	2.93022	2.81615	3.11271	2.78615	2.88147	3.02673	2.91291	2.81401	3.16683	3.73782	4.19969	2.84359	3.42139	2.78342	2.79704	3.29901	3.34028	4.32957
ADD2	0.215829	0.0728152	0.0894313	0.0361091	0.0337406	0.0930826	0.206316	0.0624654	0.111364	0.0671932	0.17289	0.0376789	0.203868	0.0347622	0.0655913	0.0944675	0.0405141	0.0801822	0.215604	0.227988	0.221449	0.592257	0.264794	0.18123	0.115938	0.0346209	0.0366082	0.051695	0.165494	0.0644238	0.11485	0.066985	0.113865	0.0341234	0.033408	0.0441485	0.324754	0.0923045	0.0942505	0.0930812	0.314325	0.0427798	0.431838	0.216997	0.0592837	0.592257
ADD3	1.50813	1.88723	1.76841	2.41493	2.21995	1.72192	1.45048	2.21703	2.05265	1.64906	2.47122	1.56837	2.11089	2.23705	2.05231	2.26948	0.337193	0.936551	0.939361	1.25484	1.5668	1.64494	1.71245	1.47261	1.09791	1.93704	1.83949	1.15572	1.71222	1.61517	1.5822	1.39418	2.60419	1.61663	1.66293	1.45198	0.286763	0.396374	1.28604	0.323544	1.2842	2.05023	1.00814	1.46486	0.855298	2.60419
ADGB	0.160217	0.218509	0.551667	0.196604	0.237163	0.629775	0.79198	0.106886	0.514341	0.582628	0.120381	0.117726	0.46289	0.483902	0.540821	0.335711	0.152579	0.096839	0.0944385	0.623127	0.102826	0.458039	0.133667	0.103678	0.284251	0.304053	0.476703	0.215706	0.178289	0.478871	0.174679	0.139707	0.315907	0.218345	0.467487	0.505612	0.108929	0.574189	0.361613	0.098024	0.485241	0.508923	0.358789	0.696305	0.0944694	0.79198
ADGRA1	0.759439	0.731496	0.702963	0.705305	0.72841	0.69963	0.799417	0.698712	0.684021	0.782245	0.706597	0.694297	0.689915	0.732474	0.753091	0.730568	0.693755	0.881253	0.945617	1.00748	1.01064	0.801894	1.44766	1.65982	0.943374	0.778758	0.851675	0.981915	0.726561	0.68514	0.737508	0.804372	0.684808	0.684349	0.985617	0.793975	0.888897	0.991852	0.896473	1.11604	0.977918	0.706742	0.691316	0.684119	0.72081	1.65982
ADGRA2	0.241856	0.36384	0.0535793	0.0103202	0.0261669	0.0704441	0.140728	0.0330279	0.000701603	0.284548	0.105226	0.0691002	0.0463114	0.0514501	0.113041	0.0445497	0.128964	0.160718	0.154695	0.436058	0.177909	0.0076033	0.0215668	0.0237976	0.0420774	0.0256348	0.13479	0.173903	0.0775739	0.116322	0.0853007	0.173575	0.144072	0.144806	0.00420985	0.0136246	0.0274836	0.00142644	0.00787359	0.25929	0.689306	0.26717	0.734139	0.00074158	0.0232408	0.734139
ADGRA3	0.9585	1.0487	0.816187	0.870682	0.906838	0.834859	0.891101	0.910677	0.795828	1.11026	0.877051	0.928805	0.866947	0.922909	0.941169	0.837583	1.18114	0.899949	0.796507	0.796488	0.826313	0.896945	0.827443	0.937961	0.810137	0.817428	0.82518	0.873923	0.798217	0.851615	0.796044	0.829114	1.09242	0.799497	0.926141	0.800216	0.821043	2.53276	1.16255	0.826182	0.801677	0.806989	0.811371	1.78778	1.79975	2.53276
ADGRB1	0.115087	0.136087	0.110005	0.130108	0.139026	0.110005	0.126928	0.142079	0.110005	0.110818	0.110162	0.112777	0.119779	0.110027	0.128327	0.110149	0.110363	0.700835	0.120438	0.140976	0.110274	0.19348	0.134868	0.162393	0.349228	0.114283	0.472263	0.182292	0.11385	0.990697	0.140174	0.302889	0.118524	0.704221	0.56908	0.253211	0.706401	0.535735	0.280083	0.38965	0.144282	0.331916	0.191975	1.22069	0.399118	1.22069
ADGRB2	0.352199	0.876001	1.27127	0.92885	1.20529	1.31858	1.06542	0.985212	0.173103	1.69834	1.22031	0.939717	1.60253	1.79274	1.41463	1.42631	1.32657	0.557031	0.32078	0.362165	0.37818	0.812696	0.878593	0.505805	0.601505	0.578371	0.90717	1.3634	1.37898	0.953789	0.571685	0.326445	0.496424	1.63824	0.287069	0.206807	0.184028	1.1689	0.190367	0.208237	0.284649	0.289176	1.82832	0.561905	1.34366	1.82832
ADGRB3	0.243674	0.0545671	0.0623391	0.0749951	0.0447277	0.078965	0.0911463	0.11488	0.0418989	0.0420083	0.0633236	0.0914329	0.0470019	0.0710391	0.0454473	0.0609442	0.214956	0.0568936	0.0419842	0.0520203	0.137964	0.22577	0.117696	0.0934814	0.0475506	0.0422302	0.0421164	0.0447718	0.0472337	0.0533043	0.0439786	0.0691764	0.0650423	0.0425603	0.422147	0.406167	0.0544124	0.3989	0.0458863	0.759665	0.0443058	0.62749	0.119069	0.170362	0.360582	0.759665
ADGRD1	1.38261	0.927032	0.313669	0.416749	0.307413	0.371532	0.502168	0.546548	0.251727	0.415935	0.554337	0.497508	0.504466	1.01835	1.32158	0.654828	0.273176	0.30934	0.535307	0.816205	0.479104	0.494325	0.405877	0.743761	0.308558	0.258669	0.356966	0.34731	0.948835	0.415809	0.273478	0.274589	0.25293	0.564922	0.346929	0.291112	0.429245	0.40048	0.253482	0.290439	0.729034	0.267463	0.466728	0.251954	0.691267	1.38261
ADGRD1-AS1	0.0602973	0.0602973	0.0687443	0.074284	0.0617477	0.0675918	0.0634687	0.279359	0.0602973	0.271148	0.0930085	0.100496	0.0793962	0.214793	0.14604	0.105441	0.0608366	0.163215	0.308749	0.319858	0.212896	0.789258	0.356033	0.893689	0.62441	0.160265	0.231535	0.181358	0.0623051	0.314924	0.116216	0.124846	0.209605	0.111122	0.122169	0.278708	0.0880307	0.0835945	0.368863	0.216773	0.644064	0.487091	0.574992	0.102805	0.189064	0.893689
ADGRE1	0.341134	0.265818	0.27572	0.293578	0.269571	0.29952	0.265607	0.277895	0.265607	0.343441	0.329949	0.272107	0.271889	0.273503	0.278917	0.275222	0.328919	0.266335	0.271891	0.350835	0.360181	0.269467	0.267454	0.374536	0.266857	0.300357	0.338214	0.268702	0.295947	0.268324	0.270835	0.267261	0.300186	0.326693	0.416902	0.301769	0.657553	0.270767	0.289697	0.89065	0.277344	0.265738	1.57195	0.369169	0.285402	1.57195
ADGRE2	0.0144326	0.0710941	0.131493	0.20557	0.222568	0.212456	0.0120544	0.0133038	0.0120544	0.0914515	0.22983	0.111144	0.0120861	0.023788	0.0528468	0.0135397	0.335595	0.0837075	0.0120756	0.0624404	0.0777984	0.138293	0.0123418	0.775364	0.0529113	0.0632898	0.0589684	0.0133782	0.28779	0.0133197	0.0124992	0.0413147	0.0209833	0.147867	0.119136	0.0951047	0.137488	0.359343	0.357375	0.573319	0.0165653	0.584306	0.015088	0.498638	0.0147171	0.775364
ADGRE3	0.504241	0.372637	0.266602	0.553442	0.550372	0.236937	0.0177984	0.12624	0.0208051	0.0356839	0.151936	0.160234	0.160536	0.079272	0.0337708	0.0812014	0.0705081	0.056157	0.34817	0.18558	0.0177984	0.0316638	0.0983113	0.863091	0.829479	0.274576	0.299545	0.122397	0.391896	0.53926	1.19851	1.57125	0.0444302	0.151622	0.0182089	0.0712176	0.0840861	0.476587	0.164563	0.309289	0.281088	1.01356	0.227059	0.497829	0.714008	1.57125
ADGRE5	0.0651776	0.0239867	0.00821364	0.199524	0.19223	0.00821364	0.0207921	0.372762	0.00821364	0.735041	0.412993	0.285744	0.783171	0.824951	0.369234	0.562768	0.11694	0.613132	0.870878	0.0589429	0.927418	0.345226	1.24234	0.021648	0.851171	0.157936	0.260293	0.38772	0.0617431	0.411807	0.673833	0.817175	0.214005	0.83691	0.444903	1.33065	0.713297	0.330616	0.0444274	0.160737	0.035806	0.0114823	0.146051	0.0755658	0.0920629	1.33065
ADGRF1	0.47477	0.858541	1.29053	1.6217	1.2337	1.3852	0.982778	1.33232	0.474487	1.07183	1.49474	1.37189	0.873415	1.13087	0.744093	1.6511	0.974418	0.724863	0.953171	1.01542	1.14712	0.586211	0.688253	0.477399	0.769505	0.574919	0.594062	0.743693	0.821388	1.179	0.68862	0.505995	1.35433	0.494138	0.493545	0.805466	0.518248	1.66613	0.493268	0.566408	0.758853	0.52799	0.604368	1.40603	1.42974	1.66613
ADGRF2	0.470306	0.553343	0.400039	0.253693	0.324522	0.381248	0.357731	0.450071	0.247245	0.256876	0.264122	0.351416	0.276196	0.293078	0.398332	0.316535	0.271514	0.333579	0.402003	0.34587	0.287732	0.262854	0.266974	0.516128	0.382666	0.416668	0.31534	0.279754	0.409994	0.300784	0.419029	0.570248	0.548346	0.30151	0.404171	0.290592	0.342017	0.247269	0.400294	0.261338	0.666422	0.338687	0.258596	0.301891	0.4448	0.666422
ADGRF3	0.720914	0.373269	0.688253	0.617524	0.793967	0.592315	0.158233	1.28482	0.158357	2.02633	1.13197	0.840837	1.69643	1.24865	0.892069	0.69516	0.38003	1.18849	1.28919	2.39015	1.35616	0.610611	1.32002	0.275636	2.42643	2.35977	1.86237	2.07041	0.53626	1.27861	2.08439	2.35931	2.13297	2.11836	2.38043	2.25661	0.334314	0.341058	0.161545	0.160743	1.06153	0.678198	0.537625	0.496767	0.238971	2.42643
ADGRF4	1.61794	1.61246	1.61283	1.61692	1.62348	1.61246	1.61359	1.61782	1.61237	1.63962	1.64815	1.63234	1.61871	1.61754	1.61239	1.61238	1.65355	1.61513	1.64302	1.6159	1.63615	1.65524	1.61407	1.72071	1.62664	1.6126	1.63858	1.61237	1.62233	1.6125	1.66839	1.61866	1.63139	1.61879	1.61237	1.61626	1.62266	1.65407	1.88586	1.61398	1.61818	1.62412	1.6937	1.74042	1.61334	1.88586
ADGRF5	0.608639	0.900558	0.794697	0.69251	0.63775	0.735581	1.09453	0.711136	0.293019	0.364739	1.04999	1.4073	0.410548	0.696746	0.399844	0.924399	0.304692	0.676357	0.693288	1.10713	0.795446	0.786636	1.0183	1.12558	0.813404	1.06333	1.20831	0.712281	1.18052	0.921271	0.804893	0.515865	0.470887	0.481409	0.294686	0.67052	0.332116	0.857035	0.530329	1.08619	0.540314	1.35731	0.69252	1.21643	1.56455	1.56455
ADGRG1	0.189033	0.156959	0.187443	0.327093	0.263873	0.172897	0.343101	0.187913	0.143531	0.366855	0.14361	0.241153	0.232482	0.26094	0.216401	0.194757	0.219359	0.223157	0.143531	0.23225	0.716212	0.603397	0.626755	0.194206	0.639668	0.490516	0.211623	0.410994	0.202605	0.287791	0.516559	0.369742	0.304454	0.323971	0.331515	0.447843	0.664788	0.192871	0.455359	0.157723	0.147466	0.645804	0.564574	0.273762	0.406323	0.716212
ADGRG2	1.17765	1.17765	1.1777	1.27385	1.23664	1.17805	1.25723	1.21194	1.17765	1.20603	1.21594	1.17772	1.17953	1.17842	1.17862	1.17828	1.17811	1.178	1.17954	1.19059	1.18142	1.1827	1.17781	1.17885	1.1863	1.17822	1.21465	1.21475	1.26419	1.19687	1.30616	1.22801	1.263	1.19693	1.19212	1.33625	1.21589	1.43893	1.45877	1.20858	1.17934	1.18558	1.18272	1.17828	1.17765	1.45877
ADGRG3	0.148409	0.221645	0.156927	0.161892	0.201367	0.146914	0.213753	0.167207	0.143037	0.194828	0.165961	0.143719	0.163013	0.528138	0.745889	0.212779	0.334128	0.143985	0.148144	0.143042	0.149536	0.179729	0.270559	0.14604	0.157484	0.247622	0.227572	0.178105	0.334891	0.215727	0.158766	0.256392	0.27724	0.152048	0.164555	0.399642	0.207696	0.205856	0.376588	0.385214	0.497487	0.277312	0.143037	0.145906	0.143438	0.745889
ADGRG4	0.236132	0.236132	0.337414	0.236153	0.285276	0.292551	0.236132	0.274109	0.236132	0.323419	0.236302	0.790088	0.424526	0.46481	0.329983	0.270546	0.892505	0.277329	0.238067	0.262243	0.239416	0.247067	0.237845	0.399547	0.238071	0.34967	0.844206	0.765582	0.256258	0.656585	0.311453	0.283493	0.534825	0.436291	0.303106	0.380641	0.534345	0.405137	1.21257	0.252094	0.644937	0.47487	0.242107	0.263589	0.34959	1.21257
ADGRG5	0.752705	0.492231	0.527323	1.00775	0.894492	0.554798	1.27284	1.03994	0.081974	0.337873	0.675936	0.375532	0.422195	0.363115	0.230802	0.628562	0.0819932	0.201487	0.748644	0.778913	0.237546	1.04118	0.548637	0.405256	0.898627	0.697322	1.13829	1.20267	0.783736	0.789207	0.619822	1.29695	1.09927	0.794138	0.604004	0.623442	0.237678	0.132917	0.0820304	0.175127	0.240606	1.55807	0.723569	0.330866	0.233673	1.55807
ADGRG6	0.658125	0.967528	0.420268	1.00146	0.0581947	0.561461	0.255519	0.37415	0.0536791	0.687835	0.873533	0.442369	0.249769	0.54691	1.26501	0.527018	0.636156	0.184854	0.264525	0.0548191	0.216974	0.151581	0.261474	0.336027	0.344825	0.080166	0.056733	0.40682	0.247024	0.395356	0.294828	0.308529	0.132929	0.422458	0.979207	0.0851457	0.179793	0.0600218	0.364338	1.12336	1.51191	0.260082	0.179317	0.0741587	0.0824194	1.51191
ADGRG7	0.0681113	0.358126	0.329255	0.284508	0.413513	0.254336	0.333553	0.52217	0.00676162	0.483849	0.259138	0.332084	0.046068	0.249285	0.0141522	0.142975	0.418814	0.639735	1.37672	1.11376	0.245704	0.256455	0.629988	0.867832	1.46093	0.401548	0.262365	0.674928	0.187986	0.883855	0.449218	0.259866	0.834708	0.0723091	0.91923	1.19023	0.0543589	0.0217184	0.61926	0.0532778	1.24116	1.18131	0.133364	0.043077	0.008173	1.46093
ADGRL1	0.0286562	0.0195509	0.492678	0.362245	0.603028	0.56243	0.675559	1.09911	0.0139022	0.9414	0.0934054	0.483836	0.705735	0.713013	0.532431	0.575152	0.0403281	1.83121	0.757784	1.05259	0.80385	0.202313	1.07543	0.356346	1.00414	1.22637	0.813194	0.610245	0.6406	0.607786	0.952014	0.73947	1.23641	0.963267	1.19257	1.24272	0.023089	0.0451284	0.213939	0.118609	0.0328542	1.36441	0.10111	0.255749	0.158172	1.83121
ADGRL2	0.340848	0.410054	0.520476	0.512286	0.666077	0.524202	0.795442	0.632414	0.268649	0.541312	0.543077	0.677585	0.487236	0.540664	0.429396	0.795479	0.449544	0.377255	0.554922	0.579882	0.561248	0.319269	0.436347	0.435538	0.447458	0.456726	0.462611	0.434725	0.485622	0.448002	0.38643	0.565618	0.427378	0.528106	0.337403	0.302004	0.856837	0.284663	0.272508	0.330337	0.336655	0.51073	0.29077	0.444778	0.285712	0.856837
ADGRL3	0.167418	0.167418	0.169327	0.175876	0.168861	0.187048	0.225035	0.171729	0.167418	0.172606	0.200513	0.17561	0.169801	0.17586	0.229023	0.177128	0.187058	0.351244	0.173505	0.16813	0.175484	0.381025	0.178371	0.246055	0.18632	0.168461	0.167968	0.170615	0.18605	0.270243	0.197948	0.171522	0.205643	0.258891	0.294191	0.169506	0.307081	0.182855	0.191835	0.181474	0.419713	0.167418	0.18027	0.167494	0.185785	0.419713
ADGRL4	0.0840578	0.15392	0.218642	0.164467	0.237537	0.168371	0.486278	0.330032	0.0827172	0.830045	0.214302	0.302422	0.0978698	0.417686	0.414461	0.345648	0.204482	0.336222	0.33137	0.371507	0.371762	0.104409	0.16454	0.0859038	0.434109	0.136239	0.186187	0.180467	0.198842	0.519385	0.0827181	0.115203	0.125718	0.113492	0.166647	0.459861	0.98941	1.10424	0.0828391	0.0969389	0.348126	0.660073	0.282088	0.681926	0.48339	1.10424
ADGRV1	0.277512	0.243925	0.259787	0.262627	0.239532	0.23183	0.308669	0.251307	0.22804	0.295734	0.244634	0.228054	0.32072	0.254795	0.228157	0.265747	0.449661	0.22817	0.270769	0.228937	0.260256	0.290001	0.281824	0.228955	0.315469	0.253988	0.244428	0.231264	0.228719	0.283302	0.241929	0.238427	0.361917	0.244373	0.299667	0.364879	0.317651	0.232855	0.489732	0.423973	0.269354	0.236847	0.377235	0.329786	0.36597	0.489732
ADH1A	1.37725	1.19986	1.2549	1.14876	1.30327	1.10154	0.937755	0.903179	1.36043	0.450988	1.398	0.688263	0.614919	0.615861	0.581915	0.808921	0.958808	0.599375	0.670956	0.708331	0.782618	0.467477	0.44658	0.577682	0.648994	0.449553	0.464533	0.936139	0.864069	0.897812	0.585509	0.75166	0.485049	0.66121	0.708611	0.473599	1.74678	1.12274	0.625021	0.443324	0.662356	0.606299	1.13107	0.753222	0.995266	1.74678
ADH1B	0.0738479	0.117435	0.0171511	0.017162	0.018135	0.0171511	0.0175726	0.0182771	0.0171511	0.0554685	0.0344599	0.0423644	0.0195382	0.0702713	0.0171713	0.020229	0.165036	0.135046	0.224656	0.244205	0.315171	0.0189028	0.207788	0.0531667	0.149704	0.868362	0.792317	0.106031	0.0208257	0.17469	0.133726	0.346004	0.602361	0.131185	0.0626312	0.626001	0.489568	0.748082	0.0947246	0.0185344	0.220084	0.0176297	0.0171518	0.797577	0.066892	0.868362
ADH1C	0.144409	0.15803	0.24365	0.143779	0.212935	0.249888	0.143779	0.143779	0.146711	0.143779	0.143779	0.183515	0.143779	0.143779	0.143779	0.143779	0.143779	0.184619	0.143779	0.151397	0.199328	0.164974	0.170561	0.143779	0.151086	0.168134	0.157024	0.145814	0.148186	0.236824	0.143779	0.143779	0.295523	0.148967	0.292215	0.164303	0.308816	0.168717	0.146406	0.26338	0.276002	0.148068	0.145491	0.199014	0.146025	0.308816
ADH4	0.119585	0.129719	0.251657	0.132617	0.152698	0.226059	0.194873	0.20868	0.131225	0.130149	0.275789	0.18294	0.151812	0.118701	0.172732	0.189304	0.248955	0.179748	0.459605	0.336148	0.292104	0.13366	0.232426	0.436435	0.248054	0.150569	0.688373	0.718926	0.130983	0.213256	0.168391	0.424699	0.164559	0.134719	0.395333	0.176693	0.183185	0.137651	0.15599	0.120846	0.239043	0.118641	0.158532	0.241405	0.119329	0.718926
ADH5	0.228102	0.200473	0.0823444	0.0886208	0.166135	0.0781946	0.026802	0.0341713	0.107155	0.126928	0.0724313	0.119999	0.0237119	0.151853	0.0982742	0.0755393	0.18301	0.291378	0.174102	0.244209	0.301025	0.202211	0.199976	0.0703782	0.179189	0.0234444	0.0252165	0.237357	0.118892	0.0647324	0.0253851	0.047812	0.236114	0.0236354	0.0245254	0.173072	0.0240617	0.053365	0.613029	0.104028	0.141527	0.301233	0.0368358	0.610592	0.0251507	0.613029
ADH6	0.514884	0.580525	0.241679	0.261934	0.37891	0.257351	0.222142	0.236504	0.337801	0.229293	0.258636	0.462875	0.262294	0.232147	0.220067	0.237832	0.926963	0.264844	0.249664	0.283222	0.246867	0.266287	0.249057	0.318582	0.267222	0.238435	0.232795	0.232876	0.221988	0.256356	0.328051	0.458364	0.218602	0.228639	0.221415	0.779825	0.228864	0.737644	0.224617	0.284561	0.227325	0.463238	0.232459	0.558463	0.378826	0.926963
ADH7	0.0990314	0.0978858	0.123238	0.137245	0.174597	0.137254	0.108366	0.152328	0.0955401	0.147353	0.0959121	0.0974685	0.0938082	0.156016	0.120485	0.0989893	0.129451	0.141897	0.138878	0.0988724	0.122482	0.0995818	0.126762	0.115695	0.10109	0.848905	0.858355	0.134055	0.16786	0.198004	0.131961	0.105374	0.125651	0.0941077	0.178199	0.095193	0.162256	0.312877	0.122628	0.292615	0.512145	0.095608	0.158731	0.160242	0.0943562	0.858355
ADHFE1	1.88305	2.54029	3.23276	3.21844	3.05652	3.03862	2.42323	2.55228	2.50779	2.29207	2.91953	2.61783	2.89055	2.70328	2.88775	2.93456	1.80595	2.42665	2.60512	2.47623	2.40655	3.00823	2.60754	3.21432	2.19991	2.57356	2.53821	2.44836	2.71076	2.96375	2.82297	3.00842	2.31113	2.02736	1.706	1.8732	1.68832	1.95364	1.65549	1.78628	2.25633	1.95261	1.7337	2.42344	2.89905	3.23276
ADI1	0.475973	0.425744	0.551227	0.589693	0.547447	0.495453	0.515203	0.497999	0.466013	0.224244	0.465683	0.445161	0.563621	0.471737	0.290957	0.458123	0.227365	0.431076	0.310608	0.264321	0.380793	0.394167	0.475763	0.552325	0.391349	0.429299	0.391677	0.493798	0.405324	0.331856	0.522148	0.414337	0.250636	0.632974	0.739099	0.635658	0.235962	0.886207	0.590136	0.248236	0.580602	0.353344	0.305182	0.226664	0.291501	0.886207
ADIG	0.435927	0.0397492	0.0811559	0.0411577	0.0488378	0.109095	0.125645	0.299334	0.0150484	0.0150484	0.165008	0.152489	0.0176962	0.0216587	0.0254906	0.0682723	0.191943	0.036447	0.38444	0.238392	0.033143	0.0330486	0.0361519	0.143428	0.0158271	0.442422	0.541881	0.0661629	0.0352453	0.0159696	0.113465	0.0808128	0.0176224	0.0150641	0.426523	0.197982	0.0770067	0.356621	0.0644344	0.249128	0.0248676	0.127097	0.25097	0.491119	0.651294	0.651294
ADIPOQ	0.034569	0.050001	0.259881	0.0608938	0.0546909	0.245234	0.166766	0.243643	0.137392	0.0979885	0.0791518	0.205259	0.137847	0.145005	0.079195	0.156913	0.0511544	0.0811996	0.0345377	0.0713152	0.0367201	0.0855963	0.12246	0.0399038	0.0595678	0.0953938	0.615299	0.698071	0.0730529	0.0686699	0.0830387	0.333859	0.241371	0.0487788	0.0540242	0.0496839	0.0958309	0.379497	0.130218	0.0588343	0.0723204	0.114012	0.128117	0.179995	0.692692	0.698071
ADIPOQ-AS1	0.0471142	0.0471142	0.271044	0.0729957	0.0668697	0.256355	0.170086	0.231073	0.148969	0.110029	0.0911179	0.200098	0.149651	0.15679	0.0913215	0.168619	0.0631142	0.0936451	0.0471142	0.0837124	0.0492612	0.0847904	0.121143	0.0524814	0.0718082	0.107427	0.213245	0.255325	0.0789858	0.0808063	0.094985	0.218899	0.161752	0.0592289	0.0665938	0.0622072	0.10831	0.365901	0.143365	0.0709025	0.0790339	0.117791	0.136557	0.184694	0.691384	0.691384
ADIPOR1	0.0227759	0.0941097	0.0229104	0.338219	0.17656	0.0296327	0.344296	0.209044	0.00794129	0.0588945	0.160133	0.158835	0.00896895	0.0234269	0.0912388	0.0922079	0.346814	0.206845	0.276763	0.192169	0.190184	0.426256	0.317732	0.011798	0.0474952	0.0158691	0.0435374	0.0262494	0.0340033	0.21863	0.194851	0.0565705	0.0939791	0.0158393	0.0248119	0.0470228	0.246691	0.752201	0.163595	0.234212	0.0301928	0.0383133	0.776211	0.0186332	0.0838117	0.776211
ADIPOR2	0.736367	0.4639	0.115219	0.380602	0.245814	0.146482	0.244775	0.159695	0.112545	0.115719	0.352362	0.333036	0.298085	0.188176	0.28162	0.271036	0.627188	0.619333	0.587198	0.171705	0.528084	0.285908	0.471875	0.219385	0.300217	0.632354	0.409936	0.21474	0.151742	0.112547	0.411132	0.357162	0.114064	0.917361	0.533154	0.63737	0.534488	0.986179	0.122999	0.212217	0.20503	0.122875	0.124989	0.772729	1.54768	1.54768
ADIRF	0.743582	0.332624	0.0632629	0.0538708	0.0604008	0.0239811	0.275784	0.0176044	0.0152993	0.0152993	0.029757	0.120555	0.124117	0.0807213	0.25791	0.0292299	0.181565	0.488747	1.09096	0.140453	0.0305708	1.13703	0.800771	0.276184	0.0799118	0.0153039	0.0158585	0.0238284	0.229991	0.0192276	0.0232963	0.0317662	0.0168949	0.0708934	0.0155846	0.0571034	0.0284899	0.573095	1.10989	0.0167398	0.099629	0.0155323	0.0395078	0.0664456	0.116681	1.13703
ADK	0.346187	0.242828	0.0840891	0.0512452	0.0806251	0.0494896	0.0506886	0.0649163	0.0611189	0.189192	0.0503352	0.050815	0.160474	0.199184	0.121643	0.111365	0.124225	0.336602	0.132287	0.0886827	0.281258	0.0550924	0.196095	0.118422	0.242273	0.0489812	0.237993	0.142983	0.262534	0.354369	0.129732	0.281004	0.275198	0.367517	0.0864709	0.182457	0.376024	0.265241	0.267934	0.237301	0.538394	0.124821	0.116685	0.0529934	0.111427	0.538394
ADM	0.305838	0.150716	0.777867	0.451696	0.48407	0.826832	0.452223	0.919029	0.594138	0.162774	0.503854	0.147045	0.115287	0.227786	0.250225	0.31088	0.460672	0.699252	0.549207	0.251807	0.805364	0.0956865	0.985016	0.101306	0.916759	0.890382	1.10833	1.05124	0.115093	0.439639	1.23059	1.39886	0.449067	0.468634	1.8775	0.403805	0.0971563	0.241198	0.369965	0.110299	1.11028	0.227515	0.571547	0.19995	0.122571	1.8775
ADM2	0.476332	0.47965	0.273341	0.30103	0.331951	0.278206	0.192633	0.271911	0.272405	0.305191	0.373787	0.232952	0.340593	0.349623	0.396046	0.465354	0.242728	0.332072	0.26859	0.269672	0.479059	0.242196	0.208398	0.225532	0.285719	0.327741	0.549792	0.532073	0.213162	0.39862	0.372999	0.219768	0.246287	0.219992	0.310559	0.269722	0.230105	0.260958	0.501043	0.819497	0.656053	0.421547	0.227743	0.222338	0.219246	0.819497
ADM5	0.869293	0.236648	0.210422	0.00515374	0.00461088	0.321639	0.00322026	0.0307652	0.0172331	0.00322026	0.0182504	0.0277249	0.0546924	0.0141775	0.00335813	0.0363462	0.0520187	0.0853317	0.00335533	0.222877	0.0302568	0.360301	0.127348	0.0402333	0.00748169	0.412868	0.382691	0.00646271	0.0105478	0.0942278	0.112293	0.198673	0.00505959	0.00358201	0.00879473	0.0284996	0.0045136	0.0621329	0.00488213	0.0205115	0.246133	0.0313387	0.0301187	0.0651891	0.145105	0.869293
ADNP	0.429692	0.67146	0.462468	0.0461053	0.40193	0.465023	0.515135	0.363805	0.607376	0.0478823	0.143629	0.640796	0.369418	0.613878	0.228185	0.458853	1.24352	0.0302643	3.48116e-05	0.0036331	6.38126e-05	0.00779789	0.00101479	0.00391497	0.00196006	0.00265375	0.109131	0.741933	0.34924	0.145338	0.11313	0.0703583	0.207445	0.394341	0.0267737	0.00105407	0.0266028	0.337515	0.607945	0.257609	0.00184808	0.190587	0.10754	0.734584	0.477402	1.24352
ADNP-AS1	0	0	0.173371	0.155157	0.180152	0.111121	0.045585	0.0442082	0.164384	0.101033	0.175351	0.121093	0.0745129	0.071957	0.111292	0.136646	0.0417414	0.0201077	0.0872631	0.0529857	0.0325398	0.0180443	0.00527547	0.0255339	0.0180514	0.0502694	0.120437	0.139859	0.0365366	0.0654874	0.00355038	0.0083131	0.0650574	0.0117466	0.000408865	0.00039739	0.172509	0.356281	0.310524	0.122636	0.103489	0.109591	0.0248394	0.812395	0.604035	0.812395
ADNP2	0.144789	0.00575713	0.0188695	0.0605785	0.14072	0.0140311	0.0233564	0.00975316	0.00912462	0.00270405	0.0612332	0.0125327	0.0027076	0.0416303	0.0266352	0.00329484	0.0110808	0.012653	0.0147994	0.0397554	0.00587215	0.0606536	0.0492671	0.0448973	0.00453221	0.387648	0.24257	0.0392112	0.00272708	0.00696596	0.174596	0.0523124	0.00527717	0.0604815	0.0191309	0.0258986	0.149209	0.0253432	0.666398	0.110118	0.174044	0.301676	0.260104	0.0027074	0.0115642	0.666398
ADO	0.34167	0.415905	0.440079	0.398584	0.423458	0.452985	0.323084	0.527245	0.397188	0.510765	0.721502	0.290984	0.457324	0.514809	0.742409	0.416866	0.40606	0.299875	0.296525	0.298157	0.476284	0.909109	0.388578	0.384938	0.430606	0.311059	0.375622	0.456544	0.721442	0.614546	0.712591	0.273979	0.273575	0.65222	0.659924	0.5652	0.274199	0.274986	0.346945	0.450435	0.882056	0.272004	0.404134	0.414826	0.271729	0.909109
ADORA1	0.493088	0.454128	0.536289	0.656331	0.692534	0.487153	0.449361	0.445451	0.586997	0.455047	0.560362	0.490707	0.479535	0.503716	0.453617	0.447005	0.521423	0.446836	0.453373	0.465529	0.460772	0.520107	0.444281	0.445668	0.443875	0.5052	0.467405	0.610934	0.463559	0.448203	0.633131	0.520664	0.449307	0.498415	0.560822	0.442246	0.807078	0.454649	0.596824	0.675157	0.463144	0.442285	0.506153	0.444174	0.442708	0.807078
ADORA2A	0.648856	0.620668	0.299921	1.09721	0.711003	0.450206	0.317252	0.331966	0.662032	0.240035	1.07937	0.738834	0.246021	0.523951	0.431118	0.355101	0.660334	0.239591	0.327502	0.267999	0.30797	0.484151	0.283248	0.273626	0.239733	0.392273	0.318422	0.331358	0.45996	0.446238	0.804485	0.291429	0.290048	0.249615	0.273746	0.266041	0.302213	0.361199	0.274719	0.259786	0.245646	0.673149	0.401991	0.239457	0.300407	1.09721
ADORA2A-AS1	0	0	0.0636523	0.857791	0.471601	0.217261	0.0954013	0.114298	0.42524	0.000510223	0.848064	0.556666	0.00766723	0.286842	0.197224	0.120722	0.441908	0.000166811	0.0884528	0.0287409	0.0688651	0.319263	0.068096	0.0341417	0.000279455	0.273967	0.180862	0.114607	0.254787	0.213116	0.595716	0.0538181	0.0430682	0.0075889	0.0302584	0.0229298	0.0600269	0.139937	0.0409501	0.0210652	0.00848115	0.463386	0.161008	0.000319862	0.131823	0.857791
ADORA2B	0.521402	0.540421	0.503116	0.579882	0.600512	0.504207	0.481699	0.540417	0.531993	0.491136	0.485147	0.54652	0.529793	0.523168	0.528617	0.528587	0.534912	0.597486	0.605232	0.587285	0.618562	0.930135	0.847957	0.752487	0.629042	1.37134	1.05591	0.664835	0.560518	0.598546	0.666529	0.576881	0.688928	0.580913	0.483472	0.491824	0.481662	0.489983	0.71765	0.623488	0.505098	0.481827	0.507583	0.482228	0.650398	1.37134
ADORA3	0.660461	0.669513	0.0954947	0.333869	0.267986	0.0954947	0.581167	0.296664	0.245732	0.359561	0.562353	0.262214	0.56745	0.171677	0.183781	0.226825	1.002	0.170511	0.220436	0.11982	0.113186	0.113066	0.341089	0.349349	0.171074	0.384804	0.174974	0.198577	0.0954962	0.10977	0.105328	0.127631	0.159831	0.711765	0.18751	0.118271	1.20181	0.288489	0.60223	0.428583	0.374698	0.107098	0.249285	0.0977427	0.0993666	1.20181
ADPGK	0.0527905	0.0527905	0.168825	0.26961	0.384789	0.178473	0.108557	0.0721652	0.112255	0.0621922	0.171739	0.0610405	0.164682	0.104737	0.062237	0.075241	0.902305	0.139614	0.21789	0.0545312	0.716806	0.289625	0.137111	0.410601	0.109174	0.156341	0.149443	0.052867	0.103139	0.327451	0.335731	0.30607	0.0531277	0.0577767	0.0534775	0.0537331	0.0876742	0.316166	0.178182	0.172067	0.0565858	0.0722318	0.417996	0.46145	0.173068	0.902305
ADPGK-AS1	0	0	0.279495	0.009065	0.0380181	0.165978	0.642704	0.339637	0.0710313	0.17469	0.14713	0.2623	0.260956	0.139621	0.169708	0.854609	0.740548	0.612987	0.622219	0.633482	0	0.342201	0.692284	0.10469	0.518882	1.06241	0.903722	0.526071	0.0019912	0.0393536	0.0608174	0.115219	0.512365	0.00365999	0.0796446	1.03106	0.491185	0.0424218	0.277839	0.530952	0.270337	1.20861	0.404883	0.753385	0.237463	1.20861
ADPRH	0.252258	0.417172	0.711841	0.496878	0.481705	0.714818	0.699313	0.753393	0.707826	0.372305	0.668407	0.592911	0.398217	0.616273	0.442995	0.562783	0.42976	0.169822	0.282929	0.305726	0.224777	0.453447	0.418746	0.299091	0.135774	0.176492	0.100275	0.2495	0.0700674	0.311661	0.175593	0.224722	0.415806	0.0579142	0.0764255	0.196932	0.47766	0.619471	0.0597184	0.0709771	0.319805	0.646538	0.261338	1.48149	0.682103	1.48149
ADPRHL1	1.05351	0.749823	0.163169	0.204316	0.132631	0.273385	0.0265625	0.00593689	0.16963	0.0863598	0.0944638	0.184088	0.277608	0.334843	0.047191	0.267928	0.421656	0.0568203	0.00537816	0.0520385	0.0136788	0.0425257	0.0617015	0.00880863	0.0550884	2.21843	2.16956	0.0805395	0.201834	0.0232072	0.00546062	0.0267563	0.0671391	0.317934	0.109708	0.345766	0.104141	0.14531	0.00626128	0.196347	0.00452853	0.00489009	0.0186383	0.634542	0.433238	2.21843
ADPRHL2	0.0295377	0.0307734	0.0285741	0.0496908	0.0462611	0.0316488	0.107228	0.0655694	0.0317614	0.186733	0.094174	0.0781422	0.0937193	0.0539664	0.059829	0.123452	0.0348127	0.147784	0.0788432	0.0354267	0.2388	0.0786165	0.0765882	0.0900491	0.0385912	0.143998	0.0960623	0.110573	0.0929691	0.0561854	0.0413265	0.033725	0.0298433	0.0287033	0.146127	0.142106	0.29052	0.100353	0.0331725	0.235331	0.0410744	0.0936075	0.0609974	0.0555947	0.0286324	0.29052
ADPRM	0.184829	0.113979	0.133696	0.145418	0.129624	0.133402	0.159809	0.137143	0.209152	0.52556	0.134291	0.11869	0.393472	0.3958	0.138641	0.291329	0.13759	0.435807	0.347307	0.402481	0.421308	0.211527	0.585577	0.145572	0.183937	0.656569	0.181804	0.257373	0.535979	0.349431	0.142939	0.428225	0.149653	0.153148	0.476221	0.253454	0.310445	0.308594	0.149559	0.244354	0.517625	0.316815	0.19055	0.148603	0.328607	0.656569
ADRA1A	0.321371	0.195924	0.126352	0.147399	0.1427	0.128894	0.124951	0.164487	0.126223	0.140826	0.140296	0.124613	0.125519	0.133948	0.137448	0.124832	0.360683	0.54855	0.242363	0.47008	0.308349	0.212616	0.412747	0.18977	0.501034	0.29692	0.127099	0.128566	0.126636	0.195564	0.195461	0.143268	0.185176	0.231934	0.256542	0.178926	1.35369	0.125521	0.151638	0.148291	0.145426	0.124603	0.502257	0.163038	0.141114	1.35369
ADRA1B	0.339016	0.36381	0.429426	0.273182	0.347828	0.345177	0.265864	0.291594	0.316396	0.364328	0.327058	0.261031	0.381771	0.357763	0.356905	0.34958	0.260912	0.282479	0.259646	0.260955	0.292327	0.557179	0.265041	0.270305	0.292089	0.298025	0.259575	0.575912	0.347743	0.282588	0.275983	0.304592	0.260644	0.26118	0.273611	0.259467	0.494103	0.261708	0.264808	0.295416	0.336075	0.330906	0.516509	0.259664	0.31829	0.575912
ADRA1D	0.569327	0.557597	0.546552	0.552477	0.551502	0.563537	0.571211	0.700879	0.548892	0.547924	0.561588	0.559385	0.566078	0.562851	0.545679	0.543848	0.623534	0.67874	0.543576	0.546554	0.686344	0.732338	0.637912	0.62287	0.653178	0.77228	0.823501	0.662202	0.776307	0.838087	0.825117	0.815063	0.544822	0.63438	0.777792	0.574773	0.557013	0.575522	0.624863	0.589709	0.766496	0.547218	0.543775	0.915173	0.709466	0.915173
ADRA2A	0.171018	0.0510601	0.040185	0.120014	0.180747	0.040185	0.0444414	0.050846	0.040185	0.567327	0.232037	0.0835813	0.187599	0.368595	0.0425409	0.279136	0.962859	0.818	0.040185	0.62705	0.040185	0.0441184	0.224471	0.0590503	0.351065	0.0406115	0.04867	0.0410623	0.0417949	0.0401851	0.153686	0.0862934	0.145519	0.105023	0.650914	0.344617	0.565875	0.0890784	0.332603	0.383634	0.159837	0.125434	0.251473	0.220952	0.041783	0.962859
ADRA2B	0.168497	0.195013	0.152574	0.144894	0.147997	0.145542	0.144894	0.169239	0.17262	0.144894	0.144894	0.153299	0.175065	0.184735	0.144976	0.145108	0.164747	0.274543	0.144894	0.206523	0.19941	0.323359	0.24047	0.196542	0.219333	0.198213	0.173252	0.155549	0.14638	0.148398	0.158053	0.248977	0.222353	0.152746	0.167294	0.518487	0.873205	0.176	0.180137	0.833461	0.188664	0.166613	0.6624	0.529529	0.146972	0.873205
ADRA2C	1.22936	1.55524	0.933479	0.792159	0.972859	0.882367	0.132503	0.581895	1.29258	0.631149	1.25269	0.74431	1.4404	0.881996	0.653507	1.36602	0.755122	0.227268	0.132503	0.207741	0.404528	0.14429	0.231837	0.286468	0.613134	0.422241	0.136963	0.455278	0.369952	0.704166	0.215099	0.163899	0.266219	0.295032	0.271381	0.38958	0.317725	0.437856	0.31985	0.639153	0.561155	0.738048	0.54246	0.471099	0.439363	1.55524
ADRB1	1.66835	1.42683	1.33847	1.48615	1.36871	1.33847	1.49814	1.39114	1.33847	1.58845	1.35543	1.34692	1.44167	1.41198	1.50607	1.34407	1.36645	1.3667	1.33847	1.38696	1.33847	1.79294	1.49779	1.81129	1.35453	1.33927	1.42201	1.48802	1.46254	1.66086	1.36455	1.57885	1.33857	1.38938	1.3523	1.33856	1.35511	2.50038	1.93056	1.34007	2.71029	1.40464	1.60528	1.34477	1.43794	2.71029
ADRB2	0.017969	0.00538812	0.375186	0.549397	0.344373	0.299381	0.443892	0.188062	0.355634	0.355629	0.122997	0.336411	0.573888	0.454877	0.240429	0.237008	0.0350965	0.440669	0.460775	0.149011	0.41628	0.211787	0.489803	0.0627365	0.481938	0.60341	0.274448	0.0782005	0.32214	0.288498	0.365128	0.314721	0.686143	0.0396874	0.607309	0.38968	0.310943	0.0942531	0.719581	0.0460215	0.22409	0.476897	0.118933	0.284077	0.397718	0.719581
ADRB3	0.191195	0.19451	0.204425	0.189716	0.26645	0.205788	0.191234	0.199807	0.250023	0.213138	0.204844	0.247369	0.19697	0.190756	0.2247	0.19149	0.20651	0.211672	0.202686	0.189408	0.226598	0.206495	0.192161	0.191844	0.216002	0.237286	0.197184	0.244333	0.334264	0.191328	0.293783	0.254561	0.233891	0.309653	0.288586	0.189897	0.955823	0.391849	0.277385	0.210742	0.255015	0.198755	0.270441	0.372499	0.198542	0.955823
ADRM1	0.803429	0.80219	0.563256	0.724864	0.972338	0.465492	0.484878	0.521096	0.441704	0.32827	0.744339	0.48406	0.816442	0.777629	0.696255	0.445044	0.330196	0.575642	0.585502	0.510885	0.614019	0.594381	0.591168	0.739352	0.611566	0.692857	0.568569	0.617007	0.814449	0.608719	0.668121	0.489119	0.87194	0.595954	0.417777	0.896358	0.484456	0.764236	0.527045	0.401562	0.361905	0.646966	0.34363	0.443652	0.756432	0.972338
ADSL	0.242181	0.262385	0.259905	0.244618	0.28447	0.307684	0.335896	0.304523	0.318818	0.248609	0.242169	0.351016	0.275506	0.273135	0.282088	0.301866	0.26038	0.308056	0.257509	0.261124	0.313707	0.339677	0.374914	0.239772	0.308336	0.248659	0.258305	0.422871	0.240185	0.259647	0.265138	0.286653	0.275265	0.508078	0.583463	0.521716	0.240201	0.258156	0.239682	0.487566	0.332753	0.735554	0.362602	0.371855	0.305275	0.735554
ADSS	0.0580204	0.0684107	0.307264	0.165778	0.388972	0.312173	0.0777879	0.268662	0.0929223	0.5316	0.028582	0.151394	0.239604	0.408778	0.840844	0.280173	0.213751	0.0518566	0.0357052	0.0210115	0.0240746	0.0218461	0.0262572	0.0976769	0.0186374	0.030894	0.0731377	0.311561	0.517711	0.191342	0.268423	0.217334	0.0311826	0.0936613	0.029256	0.0194474	0.223939	0.335651	0.039092	0.0382501	0.0568219	0.0188441	0.672435	0.0612033	0.151855	0.840844
ADSSL1	0.0766747	0.0693124	0.442381	0.300758	0.304194	0.334888	0.664321	0.849346	0.469745	0.531739	0.283123	0.445039	0.50284	0.43131	0.628114	0.422322	0.0887028	1.12463	1.16772	1.11383	1.14913	1.08278	1.58493	1.27705	1.29419	0.941595	1.01249	0.584813	1.54904	1.33209	1.38435	1.09997	1.17742	0.742757	0.347861	1.14768	0.0755729	0.0621838	0.17242	0.508238	0.0601045	0.262767	0.871414	0.0606558	0.19023	1.58493
ADTRP	0.0828111	0.106748	0.217646	0.296575	0.408357	0.285522	0.31222	0.206767	0.38818	0.246212	0.40386	0.359191	0.260609	0.397174	0.156922	0.326001	0.0931651	0.197266	0.194432	0.315194	0.213083	0.0751776	0.220899	0.115571	0.206665	0.183941	0.203267	0.16003	0.464536	0.50796	0.261135	0.157898	0.512981	0.424899	0.26004	0.144809	0.0835817	0.200195	0.273553	0.821313	0.605511	0.280355	0.206165	0.176657	0.437153	0.821313
AEBP1	0.0905652	0.106216	0.0219209	0.02459	0.0321031	0.0324716	0.347744	0.0208366	0.0964999	0.0272265	0.0220913	0.120303	0.0714199	0.0210499	0.0371893	0.0816186	0.111264	0.17115	0.954072	0.215183	0.334076	0.0910114	0.247154	0.132334	0.419059	0.18489	0.536263	0.487885	0.0506538	0.159763	0.0616027	0.120688	0.325249	0.42534	0.0639167	0.173622	0.491994	0.186629	0.0761332	0.0408759	0.0415535	0.109949	0.175134	0.0345228	0.0683008	0.954072
AEBP2	0.259318	0.516432	0.494905	1.20018	0.94232	0.475427	0.209314	0.990078	0.507268	1.04978	0.248661	1.48304	0.626027	1.22141	0.857489	0.488246	1.09182	1.9255	0.568636	0.563155	0.564535	0.526812	0.53424	0.20945	0.561142	0.565235	0.234856	0.318412	0.697508	0.210594	0.250767	0.217323	1.11503	0.261517	0.793814	0.377163	0.984508	0.309847	0.352525	0.241784	0.922105	0.745252	0.255919	0.958316	0.339832	1.9255
AEN	0.487583	0.470659	0.810717	0.625934	0.903541	0.773505	0.868556	0.744257	0.512432	0.921473	0.825396	0.69374	0.631967	0.806764	0.472742	0.535757	0.695997	0.800883	0.580374	0.702294	0.566974	0.467472	0.598728	0.467204	0.763175	0.681508	0.619989	0.644581	0.618167	0.797421	0.550804	0.682786	0.562902	0.469653	0.608893	1.22037	0.468152	0.656892	1.55313	1.2865	1.51272	0.78488	0.46975	0.61901	0.49339	1.55313
AES	0.299095	0.309134	0.593122	0.244837	0.289268	0.615404	0.490672	0.409868	0.351747	0.407634	0.639984	0.667084	0.470297	0.522167	0.413621	0.660676	0.733898	0.0967183	0.186983	0.114268	0.0947117	0.100257	0.121048	0.681644	0.121851	0.113495	0.38	0.799816	0.114255	0.224211	0.12605	0.290618	0.704557	0.127286	0.17385	0.309987	0.55796	0.796732	0.0972997	1.24605	0.100386	0.408593	0.35479	1.02254	1.17249	1.24605
AFAP1	0.112913	0.121769	0.112962	0.137242	0.15409	0.119722	0.11606	0.217194	0.1133	0.174734	0.112865	0.118797	0.122808	0.167118	0.112826	0.209827	0.650259	0.112901	0.21802	0.226795	0.286685	0.237262	0.228024	0.185684	0.556793	0.240267	0.171337	0.140519	0.119115	0.135529	0.113026	0.164579	0.129833	0.403758	0.326438	0.336858	0.121793	0.926337	0.323969	0.130159	0.201779	0.112731	0.149361	0.427804	0.594277	0.926337
AFAP1-AS1	0	0	0.000437623	0.005605	0.0177506	0.00749226	0.00256841	0.00162949	0.0517585	0.0694754	0.0992444	5.14042e-05	0.112573	0.0317689	0.0480707	0.00801159	0.321661	0.17404	0.00981677	0.0431073	0.200808	0.107902	0.0176514	0.155162	0.259803	0.0498401	0.0282793	0.0318779	0.00649409	0.00209295	0.00933556	0.095897	0.159271	0.31342	0.254186	0.33942	0.00185791	0.404714	0.266667	0.148942	0.00104596	0.00194833	0.0325339	0.203436	0.0273081	0.404714
AFAP1L1	0.800008	0.407376	0.41756	0.473999	0.431399	0.406934	0.397542	0.394278	0.41589	0.39748	0.449257	0.410141	0.402029	0.411632	0.392671	0.397924	0.399375	0.457906	0.601495	0.546825	0.561963	0.398146	0.439921	0.492952	0.518611	0.461317	0.436054	0.417446	0.415485	0.392666	0.400129	0.398592	0.394304	0.495916	0.557306	0.874757	0.422923	0.526402	0.417948	0.607849	0.733353	0.466079	0.394715	0.446725	0.490355	0.874757
AFAP1L2	0.104261	0.120884	0.419873	0.431532	0.407922	0.349937	0.32389	0.379445	0.315163	0.316471	0.357978	0.230928	0.367991	0.364895	0.192427	0.260489	0.462883	0.809366	0.634877	0.307124	0.547838	0.150078	0.441238	0.0996278	0.855303	0.114108	0.108413	0.400452	0.532297	0.511454	0.240127	0.200664	0.213884	0.334073	0.638901	0.641541	0.191971	0.2216	0.111847	0.105716	0.144074	0.228597	0.252737	0.262614	0.167171	0.855303
AFDN	0.22684	0.28829	0.0146568	0.0211924	0.0203091	0.00345589	0.0147298	0.00286406	0.0753124	0.138032	0.00846739	0.00213384	0.0896823	0.10838	0.0151019	0.00919538	0.368153	0.353445	0.0496946	0.171648	0.241027	0.277373	0.098525	0.662431	0.175759	0.0270484	0.00842917	0.0895163	0.302738	0.233751	0.137725	0.111696	0.289939	0.260899	0.0732258	0.0879415	0.19772	0.00196222	0.017784	0.530844	0.0203015	0.153573	0.00765057	0.14109	0.0015779	0.662431
AFF1	0.0316167	0.0316167	0.207155	0.190892	0.0327692	0.247665	0.16054	0.0874804	0.345149	0.12283	0.0925756	0.146853	0.107967	0.11035	0.0455625	0.220718	0.708033	0.0451897	0.0580101	0.217879	0.0516142	0.193117	0.0333456	0.0678664	0.0506746	0.0533069	0.0365326	0.0324344	0.151856	0.145021	0.0655905	0.0770058	0.145889	0.137734	0.105391	0.0652937	0.037088	0.106773	0.117585	0.0904101	0.10844	0.135724	0.21802	0.586375	0.28448	0.708033
AFF2	0.0134671	0.0134671	0.253715	0.119439	0.165138	0.265913	0.282383	0.424555	0.315418	0.328582	0.213754	0.141139	0.173891	0.317903	0.340869	0.568158	1.746	0.0409669	0.0739871	0.0728132	0.018284	0.0149249	0.0195323	0.613654	0.0163143	0.219638	0.0920474	0.0661628	0.184101	1.43619	0.394985	0.162502	0.0246855	0.0342106	0.154701	0.49673	0.332835	1.89191	0.0161394	0.151878	0.566088	0.02849	0.0341717	0.0143534	0.0150389	1.89191
AFF3	1.06121	0.815822	0.301758	0.520083	0.324565	0.299736	0.319631	0.369946	0.32422	0.361944	0.299322	0.299075	0.423805	0.47185	0.369601	0.428733	0.299502	0.388707	0.298269	0.413753	0.504974	0.423573	0.510766	0.545414	0.301486	0.434762	0.342113	0.305587	0.607104	0.40067	0.33222	0.327078	0.694622	0.339985	0.544905	0.763994	1.2286	0.653571	0.301734	0.507227	0.338296	0.320506	0.640359	0.352538	0.880379	1.2286
AFF4	0.071239	0.0641513	0.196397	0.0636822	0.111014	0.281713	0.0881327	0.111347	0.0721489	0.110755	0.0647464	0.0841207	0.0834493	0.0854989	0.141773	0.100136	0.0854769	0.107573	0.189349	0.185166	0.20696	0.317359	0.206864	0.296351	0.1904	0.322281	0.294739	0.101122	0.250761	0.0861857	0.0732719	0.0638858	0.0854849	0.363363	0.0636758	0.156244	0.0920082	0.0638793	0.568191	0.49076	0.0672521	0.0912491	0.302808	0.0679793	0.0931405	0.568191
AFG1L	0.500057	0.514665	0.613863	0.455744	0.309408	0.678864	0.299653	0.287643	0.0718341	0.0718341	0.288908	0.471108	0.666764	0.509876	0.55528	0.572892	0.150632	0.217968	0.302234	0.365377	0.31443	0.468135	0.263972	0.854363	0.236173	0.0769174	0.095176	0.381433	0.21431	0.41805	0.29867	0.29855	0.301042	0.404177	0.380773	0.302191	0.125119	0.0955062	0.4892	0.799287	0.245688	0.127754	0.101628	0.256934	0.0718365	0.854363
AFG3L2	0.144621	0.146656	0.136212	0.283632	0.200646	0.125715	0.558532	0.32512	0.184913	0.188013	0.0747905	0.473178	0.209353	0.219871	0.163797	0.248043	0.135405	0.0940694	0.115951	0.186939	0.113603	0.310411	0.200344	0.109012	0.106155	0.722621	0.727014	0.14567	0.454481	0.0444244	0.160023	0.137407	0.104964	0.143566	0.296042	0.131877	0.0898971	0.269783	0.0576835	0.0786172	0.0779387	0.154225	0.0514871	0.0762695	0.88422	0.88422
AFM	0.43108	0.52033	0.933596	0.615417	0.680181	0.966846	1.38635	1.07416	0.694932	0.68421	0.754671	1.01457	0.718472	0.932409	0.9606	0.718037	1.07546	0.425249	0.425258	0.472024	0.431546	0.461619	0.54964	0.496385	0.668534	0.529595	0.535567	0.493191	0.969941	0.571484	0.461303	0.450081	0.533121	1.41723	1.15046	0.482147	0.426137	0.467106	2.27421	0.453492	0.721421	0.428363	1.0837	0.463943	0.531746	2.27421
AFMID	1.20933	1.63929	1.32092	1.56503	1.34635	1.48708	1.27409	1.03522	1.6136	0.805731	1.63578	1.72813	1.364	0.582762	1.45804	1.51373	0.795516	0.426125	1.19933	1.06161	0.685508	1.23195	1.12907	1.0643	0.929705	0.232067	0.252178	1.11292	1.15774	1.20872	1.54928	1.0634	1.04889	0.644375	0.627487	0.592486	0.2157	0.193741	0.374023	0.822648	1.80015	0.424044	1.09613	0.105067	0.122712	1.80015
AFP	0.0162097	0.0112755	0.066847	0.0398179	0.00966615	0.0665845	0.0732315	0.0098896	0.00969309	0.00958751	0.0153955	0.0676182	0.0229596	0.0194542	0.022022	0.0264362	0.0561911	0.0199003	0.0428128	0.0739627	0.00958031	0.0153203	0.0142772	0.0319381	0.0104369	0.0393507	0.0323732	0.0370057	0.010143	0.0107351	0.0267881	0.059805	0.0666122	0.105681	0.194305	0.116325	0.0624714	0.214725	0.034038	1.21697	0.0822954	0.0837468	0.0374592	0.00993689	0.136241	1.21697
AFTPH	0.133422	0.053126	0.00133169	0.0270687	0.10562	0.00343689	0.0473277	0.000965199	0.00393385	0.000891932	0.0209824	0.00840884	0.00132778	0.0298192	0.020643	0.0016914	0.150746	0.00442854	0.308477	0.272417	0.173535	0.00447837	0.04632	0.00971054	0.0289839	0.0744917	0.0507761	0.0600953	0.00510263	0.0841617	0.0414124	0.0425315	0.00523771	0.00309413	0.0361231	0.0455818	0.0118908	0.00674895	0.160987	0.0929738	0.00102025	0.241732	0.00331923	0.0925293	0.00628139	0.308477
AGA	0.440529	0.440602	0.762409	0.770533	0.729072	0.672594	0.469614	0.469447	0.651896	0.503896	0.542655	0.443203	0.543859	0.590654	0.674988	0.549446	0.832504	0.962137	1.12342	1.00483	0.96102	1.39462	1.14192	0.930944	1.10939	1.28023	1.09238	0.976199	0.529461	0.449228	0.674983	0.676721	0.470055	0.789058	0.866563	0.800918	0.443805	0.718046	0.443258	0.98341	0.450542	0.597999	0.447191	0.663634	0.517125	1.39462
AGAP1	1.1159	1.06766	1.36031	1.15149	1.05908	1.33101	1.50913	1.04656	1.05571	1.04663	1.04988	1.20327	1.04666	1.04652	1.04672	1.07744	1.04831	1.12816	1.25251	1.19218	1.22217	1.05041	1.05314	1.04643	1.17265	1.15249	1.05481	1.07661	1.04914	1.17289	1.04645	1.04668	1.06814	1.08711	1.48523	1.18994	1.05607	1.04789	1.08301	1.18713	1.0493	1.08491	1.06683	1.04647	1.04732	1.50913
AGAP11	0.549899	0.549899	0.549899	0.549899	0.549899	0.549899	0.549899	0.549899	0.549899	0.549899	0.549899	0.549899	0.549899	0.549899	0.549899	0.549899	0.549899	0.549899	0.549899	0.549899	0.549899	0.549899	0.549899	0.549899	0.549899	0.549899	0.549899	0.549899	0.549899	0.549899	0.549899	0.549899	0.549899	0.549899	0.549899	0.549899	0.549899	0.549899	0.549899	0.549899	0.549899	0.549899	0.549899	0.549899	0.549899	0.549899
AGAP12P	0	0	0	0	0	0	0	0	0	0	0	0	0	0	0	0	0	0	0	0	0	0	0	0	0	0	0	0	0	0	0	0	0	0	0	0	0	0	0	0	0	0	0	0	0	0
AGAP2	0.0609369	0.0609369	0.159552	0.0609838	0.0612776	0.13374	0.104777	0.303514	0.0609369	0.0737593	0.101192	0.0621898	0.121853	0.0783094	0.0611514	0.0690536	0.315209	0.0868721	0.0960361	0.0855147	0.0717654	0.203568	0.18553	0.063346	0.199556	0.0701011	0.113003	0.0658902	0.163217	0.0674812	0.0622568	0.0788054	0.0623477	0.0647677	0.161885	0.064341	0.133015	0.210914	0.0623408	0.599441	0.174258	0.0666611	0.382346	0.104119	0.119261	0.599441
AGAP2-AS1	0	0	0.00206389	0.00116838	0.00245155	0.00382095	0.0299634	0.00618681	0	0.00627403	0.0324229	0.0681084	0.0579714	0.0456237	0.102523	6.33967e-05	0.00377602	0.0707106	0.17598	0.140486	0	0.0580517	0.0397107	0.648362	0.0640936	0.333647	0.157714	0.000113372	1.65967e-05	0.000205015	0.126624	0.388212	0.186523	0.0114557	0.0100708	0.0179967	0.30372	0.0503351	0.189963	0.318572	0.00136633	0.0203317	0.186466	0.0975337	0.0014834	0.648362
AGAP3	0.0518716	0.0575677	0.384685	0.0519823	0.146871	0.408013	0.226643	0.207893	0.52763	0.0603415	0.162554	0.842917	0.168096	0.133208	0.265706	0.243875	0.663359	0.0630667	0.0673065	0.183215	0.0627157	0.0690756	0.0553009	0.366922	0.166529	0.137498	0.210286	0.068474	0.494403	0.0902954	0.118077	0.0747111	0.0541257	0.151345	0.325943	0.251603	0.23842	0.310567	2.35724	0.115858	0.232572	0.550202	0.844234	0.282278	0.052119	2.35724
AGAP4	1.30063	1.27934	1.24714	1.2189	1.28811	1.23138	1.28908	1.23039	1.23524	1.22127	1.21853	1.22484	1.24231	1.21674	1.21888	1.24914	1.22255	1.2168	1.21665	1.22167	1.21695	1.23476	1.2197	1.2292	1.21958	1.27584	1.22006	1.24811	1.26644	1.26626	1.22357	1.33773	1.75163	1.22484	1.21987	1.22433	1.25479	1.51735	1.21772	1.33341	1.21972	1.21975	1.23077	1.22283	1.29759	1.75163
AGAP5	0.0572824	0.0154263	0.0722437	0.0137517	0.0125393	0.0760294	0.0139497	0.063644	0.0108752	0.0460241	0.0289668	0.0109751	0.037024	0.0288301	0.0131599	0.0374607	0.0234074	0.0145274	0.0107714	0.0107888	0.0180519	0.38896	0.0934233	0.0597951	0.0298262	0.0113333	0.0205267	0.0406727	0.440327	0.0983844	0.190775	0.392077	0.0149258	0.0114855	0.040331	0.0107766	0.0415751	0.0346882	0.506389	0.0108075	0.248187	0.0188814	0.0752194	0.208491	0.13132	0.506389
AGAP6	0.150018	0.160156	0.150018	0.499762	0.243397	0.150018	0.184787	0.18016	0.154967	0.184519	1.42007	0.356294	0.302561	0.260519	0.186158	0.150151	0.350589	0.15096	0.150018	0.56697	0.201281	0.245032	0.2249	1.0368	0.300374	0.158919	0.228013	0.291475	0.150169	0.152168	0.162785	0.164536	0.417957	0.151981	0.158099	0.152914	0.302374	0.180355	0.151848	0.219387	0.43716	0.162251	0.26758	0.278326	0.185773	1.42007
AGAP7P	0.0123816	0.0123816	0.0123816	0.0123816	0.0123816	0.0123816	0.0123816	0.0123816	0.0123816	0.0123816	0.0123816	0.0123816	0.0123816	0.0123816	0.0123816	0.0123816	0.0123816	0.0123816	0.0123816	0.0123816	0.0123816	0.0123816	0.0123816	0.0123816	0.0123816	0.0123816	0.0123816	0.0123816	0.0123816	0.0123816	0.0123816	0.0123816	0.0123816	0.0123816	0.0123816	0.0123816	0.0123816	0.0123816	0.0123816	0.0123816	0.0123816	0.0123816	0.0123816	0.0123816	0.0123816	0.0123816
AGAP9	0.102881	0.102881	0.102881	0.647696	0.433723	0.102881	0.102881	0.102881	0.102881	0.719361	0.836085	0.859574	0.102881	0.102881	0.102881	0.102881	0.102881	0.421742	0.102881	0.102881	0.102881	0.377685	0.456524	0.102881	0.454726	0.64716	0.587924	0.206555	0.242754	0.520216	0.102881	0.102881	0.190377	0.357209	0.329644	0.354615	0.397506	0.548702	0.769465	1.07578	0.718535	0.606112	0.525228	0.267781	0.540736	1.07578
AGBL1	0.12603	0.25976	0.468918	0.126723	0.067681	0.463368	0.444801	0.499823	0.729968	0.211461	0.0816312	0.067681	0.264609	0.305818	0.373008	0.562464	0.284381	0.381319	0.419219	0.277348	0.171369	0.0763861	0.0874865	0.438919	0.578605	0.416258	0.517654	0.107387	0.932763	0.798341	0.311149	0.442727	0.0882505	1.49782	0.408959	0.200752	0.109836	0.299752	0.220379	0.0684083	1.12684	0.230926	0.876631	0.748586	0.219835	1.49782
AGBL2	0.254614	0.154629	0.0102063	1.28348e-05	1.26039e-05	0.000469014	0.0136089	0.00994252	0.00158622	0.0362763	0.000780019	0.0185607	7.34676e-06	0.000429526	0.0662213	0.0215821	0.0522819	0.0146954	0.00788085	0.174397	0.053628	0.18242	0.0331453	0.336401	0.0152595	0.00534186	0.0410817	0.000360708	0.00647387	0.173419	0.106917	0.0283469	0.110282	0.0265968	0.0316641	0.0700882	0.309587	2.60376e-05	0.000925722	0.0467186	0.0202442	0.0471373	0.0670334	0.266308	0.000606079	0.336401
AGBL3	0.235153	0.235153	0.351818	0.296111	0.246447	0.355676	0.36894	0.531117	0.286256	0.245726	0.402381	0.503635	0.245002	0.36199	0.507977	0.462087	0.235995	0.487377	0.235153	0.449893	0.235153	0.471526	0.560606	0.793435	0.613185	0.663232	0.462215	0.611079	0.503125	0.401137	0.567713	0.533088	0.763565	0.235392	0.620469	0.257996	0.829499	0.35414	0.451119	0.244581	0.326706	1.2952	0.320017	0.755675	0.250388	1.2952
AGBL4	0.263572	0.257364	0.136161	0.0291314	0.0786577	0.214423	0.243511	0.114461	0.290234	0.224215	0.122952	0.191412	0.0261249	0.0205624	0.371065	0.170432	0.0455704	0.0667422	0.0194768	0.061051	0.0769278	0.0897949	0.0585214	0.115544	0.215523	0.124116	0.2776	0.495736	0.207514	0.0386871	0.0396923	0.0938728	0.0220913	0.0483874	0.0777221	0.0325972	0.317221	0.117838	0.0157188	0.0959777	0.0419526	0.102695	0.760887	0.0483696	0.189212	0.760887
AGBL5	0.591333	0.688577	0.516883	1.79446	0.484942	0.450848	0.561164	0.601828	0.706043	0.415601	0.560391	0.42894	0.357755	0.653806	0.387208	0.370109	0.284334	0.742473	0.370716	0.441179	0.302986	0.311485	0.534154	0.401609	0.544245	0.564758	0.621583	0.969713	0.437352	0.369449	0.744927	0.857181	1.09931	0.654172	0.728839	0.44496	0.276144	0.262508	0.239231	0.319497	0.239004	0.310147	0.244418	0.547975	0.279075	1.79446
AGER	0.563309	0.213434	0.575137	0.388236	0.635057	0.803843	0.928482	0.770604	0.70054	0.454012	0.816994	0.853865	0.894692	0.827451	0.997588	0.890784	0.068801	0.858259	0.629168	0.838864	0.915581	1.54523	1.21659	1.10013	0.789698	0.883515	0.969564	0.365638	1.01918	1.21917	1.00476	0.93343	0.215126	0.549746	0.388639	0.470138	0.0478724	0.0889859	0.279164	0.641968	0.591996	0.791694	0.253531	0.249903	0.778021	1.54523
AGFG1	0.14542	0.0594241	0.227414	0.387873	0.319199	0.202642	0.345209	0.419196	0.268568	0.374951	0.231894	0.158662	0.494235	0.29053	0.165666	0.226059	0.0719908	0.367212	0.217435	0.384262	0.274168	0.171584	0.183173	0.204952	0.174951	0.259439	0.22649	0.172523	0.19867	0.198969	0.147858	0.203656	0.116248	0.181591	0.16316	0.36043	0.088607	0.74441	0.17706	0.171776	0.0766977	0.242489	0.111609	0.630527	1.97255	1.97255
AGFG2	0.0257535	0.0760397	0.156658	0.0469616	0.225234	0.142599	0.267128	0.159323	0.0567052	0.357349	0.162174	0.273232	0.0730884	0.184014	0.313652	0.257678	0.0138476	0.218386	0.23842	0.180793	0.217606	0.24065	0.558849	0.139974	0.417437	0.22733	0.352916	0.160867	0.165097	0.211627	0.0694403	0.0130474	0.0936423	0.344465	0.111744	0.215479	0.203737	0.0129924	0.129459	0.149868	0.268019	0.0879908	0.118017	0.170704	0.0132085	0.558849
AGGF1	0.0651848	0.0504993	0.389467	0.0750957	0.0474599	0.409279	0.0470922	0.109605	0.0984569	0.0665939	0.0611555	0.111772	0.0509835	0.0466851	0.0589714	0.0606977	0.109617	0.210334	0.0808479	0.0749675	0.682287	0.056131	0.270983	0.0737782	0.051682	0.214174	0.047796	0.0504574	0.063438	0.0755917	0.0749762	0.184481	0.052632	0.117985	0.0475419	0.0800218	0.255437	0.832154	0.0552798	0.531812	0.0824814	0.211161	0.206834	0.0569627	0.305806	0.832154
AGK	0.250393	0.169258	0.309194	0.380064	0.603984	0.180227	0.303463	0.280378	0.517012	0.167881	0.158874	0.441516	0.172038	0.167587	0.159036	0.39732	0.474953	0.188475	0.163001	0.156385	0.47395	0.333871	0.243785	0.276186	0.191536	0.195247	0.224385	0.379759	0.249101	0.229351	0.226048	0.161317	0.456363	0.154803	0.162774	0.15452	0.32502	1.16822	0.18651	0.754051	0.158129	0.184532	0.607772	0.939903	0.608684	1.16822
AGL	0.0282399	0.363627	0.791307	0.723098	1.14858	0.809717	1.28373	0.929702	0.810671	0.859525	0.568651	0.960316	0.745854	0.738133	0.805978	0.650092	0.52522	0.657337	0.308253	0.752779	0.457122	0.0397701	0.292591	0.0318716	0.856794	0.403989	0.0429458	0.064172	0.030319	0.257634	1.148	0.947042	0.550469	0.386519	0.688129	0.667153	0.1768	0.44273	0.0303688	0.122932	0.182252	0.808698	0.96489	0.0377999	0.453844	1.28373
AGMAT	0.749537	0.796524	1.19551	1.76426	1.19667	1.04676	1.96279	1.51884	1.44624	1.02597	1.82654	1.30002	1.57136	1.48048	1.5112	1.47722	0.878543	1.41406	0.959753	1.12877	0.947991	1.18498	1.67422	1.15516	1.01797	1.56907	1.47802	1.31351	2.5374	1.64037	2.06293	1.43413	0.804332	1.51509	2.09246	0.711828	0.607306	0.603319	1.83574	1.05422	0.700406	1.1429	0.786365	0.649984	0.593368	2.5374
AGMO	0.0363428	0.0338343	0.0345921	0.0535363	0.0332331	0.0352889	0.0498044	0.0373071	0.0613506	0.068825	0.0296866	0.0300487	0.0305224	0.0312566	0.0397338	0.045501	0.704933	0.0365384	0.0650787	0.0801188	0.106527	0.0890514	0.0882039	0.0304161	0.0318121	0.0433773	0.0528658	0.0361507	0.0953852	0.0787071	0.101436	0.178838	0.0413984	0.0376803	0.251033	0.0716332	0.0700936	1.26923	0.0757117	0.0397969	0.0734589	0.042069	0.0337481	0.61318	0.914997	1.26923
AGO1	0.359485	0.380945	0.359212	0.442735	0.557433	0.358948	0.360549	0.392042	0.375914	0.36358	0.36765	0.370698	0.414706	0.359206	0.382049	0.364707	0.36739	0.36322	0.381046	0.38151	0.388402	0.68818	0.35879	0.48394	0.369607	0.375274	0.359818	0.373184	0.429151	0.640652	0.364236	0.423676	0.364959	0.359626	0.36049	0.362772	0.376923	0.793887	0.467327	0.503486	0.442209	0.53854	0.433704	0.358753	0.646681	0.793887
AGO2	0.00918998	0.0110716	0.0330844	0.0420046	0.024441	0.024444	0.00940895	0.0143165	0.0159877	0.00966047	0.00921888	0.0120129	0.0323552	0.0158133	0.0391211	0.0427918	0.0866093	0.0493354	0.099219	0.0929933	0.0930503	0.0229986	0.0647711	0.0300337	0.107474	0.0937642	0.00931857	0.125122	0.100032	0.170802	0.0893312	0.0234772	0.224503	0.0355611	0.0185367	0.0232919	0.526858	0.0103244	0.011582	0.00919068	0.673236	0.129716	0.339331	0.288004	0.0829313	0.673236
AGO3	0.43003	0.389811	0.228811	0.172453	0.612373	0.237611	0.852576	0.811196	0.589015	0.606552	0.253169	0.458854	0.0933282	0.211994	0.192653	0.388948	0.0777989	1.39556	1.98697	1.90613	2.01652	1.01587	1.56287	0.832987	1.93593	1.14885	1.55253	0.80391	0.10124	0.671344	0.561594	1.16764	0.985101	0.329229	0.489744	1.11983	0.816358	0.237239	0.705475	0.0383129	1.27328	1.10953	0.186892	0.239436	0.665435	2.01652
AGO4	0.129269	0.118735	0.0899995	0.0895667	0.110346	0.0926876	0.146158	0.146007	0.0894633	0.252321	0.114444	0.113097	0.0977849	0.0896803	0.095818	0.0977152	0.448914	0.137601	0.107309	0.0949313	0.101057	0.449752	0.21316	0.688256	0.0894745	0.224736	0.14719	0.111113	0.280333	0.178788	0.554215	0.343227	0.163457	0.0894212	0.0901294	0.155949	0.0927406	0.63684	0.692697	0.183331	0.0906531	0.120518	0.175312	0.388493	0.965488	0.965488
AGPAT1	1.20582	0.919716	0.319459	0.0632948	0.124783	0.285725	0.412399	0.150118	0.159962	0.409208	0.0618761	1.07435	0.302713	0.334795	0.411921	0.570199	0.711367	0.0719593	0.0604072	0.072847	0.065002	0.0845176	0.0708954	0.0654904	0.0600021	0.0691647	0.060025	0.129023	0.210111	0.174594	0.167329	0.187876	0.0707766	0.0609141	0.109618	0.0676152	0.0764677	0.239867	0.950612	0.0791191	0.239334	0.547986	0.0623437	0.195197	0.0604961	1.20582
AGPAT2	0.882877	0.572404	0.48502	0.495566	0.345302	0.459116	0.481094	0.471939	0.490296	0.379819	0.495378	0.38334	0.425971	0.416518	0.404367	0.493034	0.307362	0.343194	0.398067	0.336692	0.321747	0.308077	0.319081	0.32483	0.349493	0.361122	0.474709	0.478824	0.300094	0.349119	0.48939	0.339152	0.314813	0.325124	0.337807	0.647391	0.315644	0.400917	0.340435	0.323159	0.43722	0.663008	0.326521	0.977672	1.03738	1.03738
AGPAT3	0.21752	0.196345	0.257411	0.198128	0.196412	0.289435	0.196354	0.196518	0.202712	0.2347	0.247599	0.199172	0.244166	0.207536	0.254767	0.21941	0.196479	0.244459	0.353887	0.245343	0.319435	0.224818	0.24417	0.247671	0.316013	0.230183	0.313993	0.197295	0.273663	0.705184	0.22663	0.246292	0.197473	0.197688	0.23804	0.293426	0.252301	0.197292	0.812055	0.747209	0.226703	0.206518	0.356788	0.656002	0.225783	0.812055
AGPAT4	0.101373	0.0283034	0.335159	0.149384	0.136919	0.376323	0.0913319	0.0641622	0.58692	0.0808982	0.488118	0.132579	0.17278	0.371178	0.415833	0.172599	0.698639	0.0531795	0.0429514	0.122122	0.0240636	0.0326134	0.0864614	0.0313324	0.0435371	0.139852	0.239258	0.465215	0.0647777	0.0530707	0.408284	0.274734	0.0233416	0.0339226	0.0315121	0.169394	0.185672	0.0734427	0.192111	0.286187	0.176983	0.0231953	0.127714	0.0236876	0.1709	0.698639
AGPAT5	0.374096	0.310501	0.210346	0.415731	0.235205	0.22896	0.323183	0.421485	0.291892	0.210589	0.264797	0.284929	0.254792	0.220457	0.221467	0.252886	0.229217	0.28614	0.662529	0.390558	0.554087	0.880871	0.488228	0.858568	0.650177	0.615754	0.361638	0.233227	0.443623	1.0589	1.26321	0.831492	0.817345	0.217415	0.623409	0.48011	0.273873	1.08849	0.525142	0.549995	0.315394	0.251052	0.210953	0.608545	1.24143	1.26321
AGPS	2.34382	1.96924	1.56785	0.774145	1.06897	1.73375	1.02863	0.952302	1.2622	0.788811	0.990562	1.23155	0.85263	0.804134	0.700364	1.00777	0.769834	0.938888	0.817926	0.830107	0.881898	1.51255	0.946384	1.22476	0.958292	1.12703	1.22489	1.34041	1.22386	0.580569	0.632053	0.633983	0.727232	0.624095	0.822669	0.577586	0.577652	0.658689	0.599515	0.707146	0.577617	1.28689	1.25255	1.51179	0.976084	2.34382
AGR2	0.0167812	0.00561651	0.017741	0.278054	0.00292731	0.00271654	0.0216365	0.0460946	0.00766953	0.00399485	0.0142736	0.0395444	0.229425	0.202527	0.00697113	0.0472713	0.126997	0.00272047	0.289756	0.372118	0.249739	0.0527701	0.0541596	0.233508	0.152419	0.101104	0.0542576	0.0276325	0.00715846	0.0179032	0.00264071	0.0143465	0.0804416	0.0517372	0.133613	0.0768084	0.170438	1.10712	0.695403	0.427328	0.31192	0.0862112	0.0742309	0.312578	0.502084	1.10712
AGR3	1.10313	1.01672	1.16616	0.644644	0.688922	1.19886	1.52231	0.383745	1.32911	1.27096	1.13112	1.34959	0.706563	0.805775	1.0484	1.22926	0.0084484	1.08482	1.10185	1.31508	1.52965	0.721275	1.54938	0.783941	1.40345	1.11559	1.08447	0.78992	0.965084	1.12936	0.805173	1.04148	0.420189	0.257805	0.564385	0.33852	0.0632271	0.346406	0.081263	0.0687724	0.132802	0.149156	0.380264	0.560992	0.110329	1.54938
AGRN	0.128219	0.128219	0.128219	0.128264	0.128369	0.128219	0.20754	0.178134	0.146681	0.134731	0.174058	0.214823	0.130591	0.133361	0.136628	0.16002	0.453468	0.173149	0.339035	0.129275	0.128219	0.128299	0.314274	0.183836	0.42145	0.260856	0.160733	0.140911	0.291956	0.272337	0.164173	0.236956	0.178894	0.241927	0.218574	0.31577	0.148294	0.232122	0.159957	0.13096	0.241683	0.27028	0.129748	0.619626	0.220945	0.619626
AGRP	0.0693746	0.0595627	0.44033	0.328941	0.438787	0.406393	0.327491	0.446934	0.48282	0.485717	0.196937	0.139292	0.340387	0.386764	0.658461	0.273869	0.0493763	0.640763	0.632276	0.464461	0.603214	0.519246	0.768175	0.425417	0.531337	0.342574	0.485861	0.470441	0.198875	0.49451	1.17264	1.22732	0.52326	0.444127	0.769754	0.35087	0.466083	0.173354	1.11173	1.05312	0.829427	0.419871	0.0598754	0.286355	0.141787	1.22732
AGT	0.131682	0.484235	0.864956	0.748262	0.601786	0.831185	0.416521	0.43112	0.884069	0.608365	0.914116	0.644132	0.836598	0.817893	0.611987	0.902013	0.0986744	0.760717	0.901358	0.697072	0.798563	0.702866	0.946204	0.109191	0.68666	0.322592	0.435234	0.624205	0.840486	0.630556	0.657704	0.537893	0.833754	0.288202	0.504011	0.654821	0.793588	0.743445	0.221343	0.111221	0.926799	0.836373	0.500869	0.747616	0.201281	0.946204
AGTPBP1	1.45609	1.2612	0.900464	0.924846	1.01435	0.900561	0.911244	0.911444	0.93271	0.919886	1.04546	0.904085	1.03534	0.913522	1.00018	0.95788	0.904084	0.923688	0.922685	0.90478	0.921227	0.946539	0.901836	0.900347	0.907493	0.90036	0.95338	0.90817	0.944088	0.901012	0.95306	0.953114	0.96295	0.917313	0.955806	0.946383	1.07806	0.981043	1.00988	1.05172	0.918741	0.917352	1.10962	0.933248	0.903416	1.45609
AGTR1	2.35243	2.28081	1.88081	1.99101	2.0351	1.89807	1.86545	2.02823	2.17166	1.97114	2.11624	2.10246	1.93181	1.98088	2.38508	1.9886	2.03219	1.8377	1.8269	1.8631	1.84805	2.07133	1.87089	2.05189	1.82694	1.86104	1.82933	2.0487	1.90582	1.85261	1.87549	1.82764	2.01007	1.86279	1.8294	1.83035	1.92442	2.61129	2.17334	1.82937	2.45977	2.00061	1.85073	2.08948	2.21443	2.61129
AGTR2	0.0252245	0.0252245	0.103212	0.0397478	0.0346121	0.120356	0.0831682	0.0599402	0.0273302	0.0304364	0.0287788	0.0373248	0.0345103	0.02613	0.0252387	0.04127	0.0420976	0.13518	0.0412144	0.303758	0.0540646	0.0527391	0.0496805	0.0750093	0.189845	0.0277461	0.0323218	0.0255405	0.0379928	0.32692	0.200941	0.577838	0.151049	0.0265895	0.65653	0.936788	0.0906262	0.0261703	0.389089	0.141399	0.0261351	0.104236	0.218136	0.16319	0.0279751	0.936788
AGTRAP	0.22971	0.231659	0.22536	0.268544	0.250853	0.225677	0.495046	0.238371	0.543423	0.38168	0.229407	0.241438	0.225401	0.22809	0.246225	0.236032	1.20951	0.433651	0.235504	0.246537	0.400317	0.245632	0.328803	0.608752	0.228354	0.463836	0.500553	0.23093	0.340418	0.40806	0.493769	0.595742	0.35842	0.347521	0.464205	0.804005	0.76945	0.544758	0.380768	0.932308	0.477688	0.32013	0.226998	0.322046	0.420312	1.20951
AGXT	0.412356	0.341437	0.331965	0.392481	0.289335	0.334003	0.280469	0.294506	0.329806	0.393458	0.348923	0.319962	0.38668	0.517895	0.381613	0.325577	0.370507	0.78457	0.308287	0.322187	0.395451	0.280462	0.315714	0.305723	0.43479	0.354894	0.343554	0.287817	0.282239	0.34489	0.311934	0.305776	0.358258	0.366079	0.37091	0.45096	0.537366	0.281596	0.474414	0.334864	0.283584	0.286176	0.340629	0.613048	0.35118	0.78457
AGXT2	0.351541	0.458828	0.717434	0.575397	0.549225	0.634626	1.25603	1.05898	0.38674	0.396889	0.56807	0.52332	0.359211	0.388632	0.719996	0.329192	0.287874	0.572939	0.853804	0.904067	0.752649	1.01286	0.76871	0.77982	1.17227	1.26219	1.57925	0.980359	0.939447	0.798514	1.53136	1.2544	1.16398	0.367092	0.315652	0.37218	0.966649	0.319014	0.66995	1.04595	0.303854	0.371524	0.432304	0.367741	0.316292	1.57925
AHCTF1	0.312176	0.33867	0.65852	0.720745	0.683164	0.692517	0.694232	0.730937	0.467943	0.51271	0.688728	0.520471	0.741554	0.468393	0.453063	0.947489	0.288788	0.343032	0.69635	0.486315	0.792091	0.334082	0.688559	0.330647	0.742209	0.333787	0.446261	0.645035	0.629583	0.871295	0.661949	0.912319	1.37082	1.77853	1.35964	0.810152	0.947465	0.432634	0.436451	0.538846	0.410403	0.288336	0.325141	0.526934	0.349891	1.77853
AHCY	0.239237	0.409996	0.641939	0.636551	0.606615	0.793018	0.36806	0.470803	1.05023	0.385832	0.535372	0.43215	0.626119	0.557292	0.523235	0.479351	0.182173	0.354704	0.256797	0.252	0.321023	0.333395	0.372636	0.624429	0.209341	0.218733	0.37796	0.447614	0.469174	0.594649	0.848601	0.640191	0.643183	0.481989	0.483322	0.374667	0.0682109	0.0108577	0.714698	0.554106	1.02584	0.325769	0.537332	0.0443299	0.268951	1.05023
AHCYL1	0.510986	0.566036	0.609215	0.260367	0.224368	0.556625	0.896852	0.804902	0.443187	0.588549	0.899272	0.736759	0.584754	0.523881	0.400327	0.521063	0.162	0.243377	0.182634	0.176529	0.248715	0.467722	0.384161	0.164001	0.355284	0.671207	0.838683	0.310878	0.806939	0.524071	0.495999	0.232189	0.220002	0.486863	0.377507	0.738468	0.0613078	0.178591	0.0480732	1.24657	0.498887	0.716192	0.058455	0.079437	0.37162	1.24657
AHCYL2	2.54598	2.31923	2.22224	2.47314	2.19916	2.21535	2.41394	2.36103	2.36112	2.2554	2.47321	2.37394	2.2589	2.26203	2.26962	2.30694	2.48741	2.17367	2.17702	2.17876	2.17326	2.1905	2.20236	2.17313	2.20596	2.87915	3.09747	2.54677	2.20382	2.31912	2.57311	2.35024	2.29042	2.35798	2.19844	2.19908	2.17647	2.17531	2.18936	2.31947	2.67898	2.35292	2.3257	2.27931	2.55731	3.09747
AHDC1	0.0106387	0.0279503	0.544371	0.539717	0.379559	0.419201	0.597211	1.02463	0.505798	1.00617	0.244664	0.481255	0.437688	0.823724	0.854419	0.666546	0.0305643	0.911918	1.28232	0.956624	0.835618	0.122886	1.1548	0.177459	1.58663	1.14254	0.988007	0.830042	0.675423	2.19016	1.09755	1.33927	0.686424	1.47609	1.27681	0.703552	0.00361104	0.0152211	0.057538	0.478972	0.10267	0.633121	0.461992	0.0684524	0.00420497	2.19016
AHI1	0.230265	0.101853	0.285677	0.105019	0.0681382	0.291674	0.129046	0.0685301	0.0710149	0.140724	0.120242	0.0776089	0.0833086	0.211666	0.0586456	0.0651524	0.103683	0.296786	0.199032	0.0647085	0.159634	0.0653543	0.0833913	0.083968	0.231896	0.0979291	0.178551	0.174463	0.0590702	0.0935399	0.0710453	0.289324	0.197793	0.322236	0.163426	0.0824761	0.655817	0.0658194	0.379274	0.0633895	0.0761789	0.0796856	0.0772067	0.0785341	0.0608067	0.655817
AHNAK	2.15087	1.89915	1.75008	1.81086	1.63686	1.72245	1.67494	1.65807	1.66575	1.64681	1.63606	1.66378	1.6859	1.94434	1.7429	1.63701	2.17831	1.80992	1.73838	1.88185	1.78399	1.63714	1.63812	1.67	1.65265	1.68905	1.74612	1.64565	1.82365	1.65687	1.6437	1.65714	1.88062	1.85327	1.78915	1.79147	2.02933	1.66041	1.93417	1.638	1.65206	1.68156	1.78283	2.11299	1.6726	2.17831
AHNAK2	0.453824	0.26842	0.245923	0.202535	0.206419	0.232404	0.251477	0.372972	0.217507	0.215393	0.218678	0.247632	0.207715	0.201868	0.753996	0.281898	0.63055	0.642346	0.201833	0.322541	0.237248	0.405226	0.206683	0.503973	0.203955	0.411023	0.285458	0.211459	0.386034	0.381297	0.275739	0.605263	0.535492	0.622311	0.207044	0.346443	0.291702	0.238806	2.03427	0.360953	0.267311	0.660598	0.709517	0.249802	0.288299	2.03427
AHR	0.309017	0.33844	0.731681	0.314677	0.672988	0.728123	0.64058	0.908577	0.434752	0.451225	0.505104	0.4786	1.0454	0.348882	0.484499	0.52497	1.25498	0.51422	0.549065	0.294864	0.67672	0.376284	0.289947	0.306786	0.523021	0.439375	0.361156	0.815392	0.696477	0.464883	0.391338	0.305075	1.42528	1.04807	1.48506	0.855731	0.312744	1.32265	0.501555	0.284454	0.291509	0.345168	0.944395	0.307841	0.566729	1.48506
AHRR	0.516988	0.57192	0.595093	0.483909	0.469459	0.601154	0.745603	0.806713	0.469848	0.855421	0.562606	0.748231	0.895361	0.687661	0.817967	1.01783	0.445235	0.692365	0.763086	0.693621	0.562589	0.589047	0.666866	0.625271	0.801382	0.989205	0.562315	0.621364	1.2884	1.24746	1.36676	1.07853	0.841559	0.608237	0.9489	0.698234	0.674971	0.531587	0.845511	0.466324	1.1382	0.425388	0.432199	0.425707	0.466756	1.36676
AHSA1	2.56118	2.84123	1.81708	2.36562	3.31239	1.93482	0.720263	1.2086	2.34274	0.0659861	1.98947	1.35986	1.44781	1.74436	1.79614	1.47311	0.22375	1.66883	1.80969	1.20009	2.59988	1.41327	1.32611	0.410217	1.43378	1.50017	0.934963	1.46593	1.92814	0.929407	1.03056	1.27549	1.53402	1.07269	1.34393	0.462299	0.418145	1.24315	0.0804788	0.165813	0.865423	1.21493	1.5379	1.80046	1.24644	3.31239
AHSA2P	0.106209	0.106209	0.174168	0.217822	0.180593	0.222734	0.123701	0.17937	0.109449	0.153409	0.249717	0.134212	0.226888	0.173032	0.125918	0.19528	0.112485	0.11071	0.106209	0.164783	0.140473	0.107476	0.231856	0.15905	0.170597	0.250093	0.151925	0.315351	0.141303	0.20985	0.193621	0.29877	0.185861	0.106217	0.235743	0.150361	0.154893	0.117386	0.373378	0.256148	0.324591	0.234296	0.110485	0.117592	0.116109	0.373378
AHSG	0.507259	0.414749	0.407246	0.335083	0.498599	0.396711	0.107962	0.10747	0.341289	0.205894	0.304767	0.157269	0.151782	0.355978	0.412921	0.500009	0.452321	0.0861549	0.0609979	0.0513126	0.107393	0.342994	0.0520851	0.0562988	0.122706	0.156849	0.165346	0.269152	0.154898	0.0999995	0.0533057	0.111635	0.168806	0.0532686	0.150842	0.0531747	0.266838	1.56895	0.215642	0.181734	0.0730014	0.0637005	0.390114	0.698892	0.0533976	1.56895
AHSP	1.0571	0.82021	0.779804	1.10798	0.889663	0.788242	0.795582	0.78909	1.06005	1.17967	1.04276	0.823606	1.04831	1.14947	0.97781	0.985519	0.841554	0.983859	0.776838	0.788497	1.0634	0.765407	0.803817	0.931106	1.07686	0.771214	0.772175	0.788287	0.987707	0.826349	0.867808	0.873795	1.22047	1.16353	1.29531	1.08955	0.771985	0.819827	0.918298	1.01971	0.991626	0.767155	1.13855	0.849577	0.874273	1.29531
AICDA	0.483787	0.528205	0.364694	0.399375	0.442519	0.425708	0.00236264	0.232496	0.369288	0.00178778	0.40699	0.121291	0.209374	0.28124	0.274497	0.153054	0.147544	0.0624265	0.0593685	0.0100598	0.0271342	0.204342	0.0103469	0.565347	0.0141068	0.0109602	0.00680229	0.0775716	0.177138	0.50274	0.129083	0.175911	0.139623	0.00420844	0.0581009	0.0272225	0.141251	0.00112747	0.24728	0.0242923	0.222709	0.00417583	0.00164922	0.103837	0.0102379	0.565347
AIDA	0.0748868	0.0831256	0.200964	0.00693497	0.0221862	0.181507	0.0250619	0.0232697	0.0253922	0.000585155	0.0664515	0.109981	0.0365187	0.0339914	0.12002	0.277958	0.123396	0.00807844	0.0600931	0.0246049	0.0375343	0.0142428	0.0182318	0.00603931	0.0037708	0.0281013	0.103463	0.0373723	0.00164219	0.171586	0.0206794	0.0918944	0.112842	0.00935067	0.38235	0.00150903	0.0354683	0.0647722	1.00491	0.022014	0.0032883	0.0104726	0.216969	0.0657124	0.0117856	1.00491
AIF1	0.564668	0.552803	0.567259	0.638582	0.554863	0.560049	0.708307	0.663707	0.578151	0.552954	0.553124	0.725373	0.59871	0.585381	0.558635	0.5585	0.841536	0.552917	0.57907	0.559132	0.564168	0.557214	0.554772	0.555145	0.798611	0.615502	0.592669	0.597311	0.582493	0.644027	0.70791	0.738737	0.571622	0.781825	0.712814	0.702848	0.689655	0.555943	0.657404	0.555367	0.553569	0.617227	0.563763	0.553177	0.55344	0.841536
AIF1L	0.198191	0.164385	0.37151	0.142163	0.162975	0.3429	0.3986	0.195903	0.125357	0.0543557	0.145162	0.180533	0.100103	0.0751419	0.0926739	0.265815	0.100478	0.176681	0.0603621	0.225934	0.127743	0.440808	0.13253	0.602945	0.269135	0.13099	0.158977	0.278807	0.259504	0.370347	0.315812	0.408119	0.0676949	0.101098	0.0745636	0.122693	0.533426	0.14272	0.151893	0.342837	0.295879	0.128517	0.0861463	0.112858	0.0965201	0.602945
AIFM1	0	0	0.00346238	0.0478368	0.00266201	0.00207226	0.0118061	0.0164097	0.0489064	3.45665e-06	0.0289977	0.0105001	0.00866249	0.00467595	0.0015383	0.00049482	0.0192999	0.0742422	0.0994026	0.0490839	0.121116	0.10074	0.0891247	0.0849513	0.0120153	0.108608	0.0512145	0.0116465	0.00450338	0.00348428	0.022013	0.107778	0.112384	0.26924	0.0125248	0.034288	0.662731	0.025643	0.156172	0.0232858	0.0886437	0.246233	0.125821	0.104963	0.0985655	0.662731
AIFM2	0.0486765	0.149517	0.30842	0.158546	0.235406	0.296508	0.447219	0.289572	0.33041	0.536648	0.297182	0.260686	0.395783	0.370619	0.350943	0.352436	0.046846	0.413776	0.192268	0.354706	0.380855	0.133666	0.280237	0.0576589	0.629892	0.437413	0.339987	0.2458	0.550561	0.511134	0.391043	0.349152	0.890768	0.75793	0.473396	0.943447	0.0684564	0.280682	0.287051	0.153883	0.760233	0.673433	0.303041	0.291082	0.175443	0.943447
AIFM3	0.480056	0.49658	0.578669	0.581828	0.611273	0.555164	0.684896	0.624175	0.538188	0.587134	0.615744	0.557183	0.49821	0.566992	0.526308	0.583581	0.945788	1.08845	1.09337	0.923305	1.22373	0.88997	1.01745	1.76432	1.40627	1.27097	0.492105	0.483126	0.614629	0.979538	0.755998	0.479902	0.482322	0.480684	0.582111	1.12294	0.787517	0.947727	0.664064	0.500135	0.553484	0.866074	0.487017	0.559855	0.865239	1.76432
AIG1	0.929707	0.98973	1.47537	1.31193	1.92682	1.46387	1.20051	1.40597	1.50293	1.72844	1.64653	1.35773	1.13584	1.32657	1.44841	1.27293	0.773591	0.8239	0.76403	0.712317	0.758957	0.735901	0.755804	0.781433	0.70966	0.493549	0.511246	0.734551	1.21418	1.05904	1.11075	1.13568	1.4332	1.10021	1.00454	0.773814	0.566944	0.0804052	0.956166	0.487074	1.40352	1.06995	0.692848	0.377855	0.13082	1.92682
AIM2	0.109257	0.0748271	0.148269	0.102516	0.105285	0.155185	0.0748209	0.58722	0.206885	0.138271	0.2209	0.144198	0.0667142	0.0663815	0.115488	0.271496	0.165866	0.0842902	0.0686079	0.128763	0.077484	0.298762	0.110173	0.708221	0.068728	0.15081	0.101399	0.140316	0.175169	0.262926	0.075143	0.0693139	0.152786	0.106494	0.0728	0.121834	0.759622	0.0820781	0.593685	0.146529	0.30523	0.256022	0.230676	0.0661717	0.06784	0.759622
AIMP1	0.0100643	0.0100643	0.0417456	0.0130824	0.0154927	0.0208267	0.0315288	0.0898842	0.080335	0.0137952	0.0104413	0.050533	0.0435731	0.0111979	0.01038	0.0183253	0.0102938	0.0451739	0.0138413	0.0145693	0.0100703	0.354675	0.138783	0.0106672	0.0168332	0.398899	0.169964	0.0696868	0.0636155	0.0114635	0.0869223	0.0365456	0.0102129	0.0503894	0.0133225	0.0170384	0.492721	0.149566	0.0361561	0.130642	0.12768	0.473798	0.16449	0.112908	0.457641	0.492721
AIMP2	0.307149	0.263121	0.27618	0.148987	0.0886057	0.356848	0.205541	0.103568	0.0683156	0.128257	0.0978978	0.208326	0.0710473	0.0961509	0.0582222	0.180487	0.111448	0.263789	0.44294	0.245965	0.413526	0.298052	0.337743	0.250983	0.598224	0.427551	0.633493	0.555642	0.148343	0.160401	0.564152	1.34251	0.217696	0.509914	0.433754	1.23549	0.494671	0.775388	0.249771	0.295262	0.21741	0.435684	0.286582	0.0840975	0.585203	1.34251
AIP	0.867427	1.34668	1.54469	1.45749	1.21529	1.55365	1.17019	1.15498	1.11697	0.915992	1.19541	1.40283	1.01675	1.0537	1.17521	0.952797	0.850957	0.849678	0.738859	0.921815	0.964833	0.673612	0.751044	1.13476	0.898806	0.74637	1.10349	1.01279	1.00751	0.970002	0.73227	0.709872	0.681004	2.34888	2.03462	1.49592	0.960695	1.24931	0.70625	0.894492	0.797068	0.847296	1.10066	1.0712	1.71982	2.34888
AIPL1	0.0288465	0.0684076	0.0364267	0.0766154	0.149177	0.0344971	0.0353034	0.0543561	0.0118468	0.0807278	0.0654806	0.0676871	0.0957049	0.0610424	0.0598087	0.0434832	0.106391	0.235009	0.193699	0.041418	0.136776	0.0648183	0.145432	0.0362002	0.180814	0.085153	0.0255985	0.215308	0.0691961	0.0793137	0.0784105	0.0438655	0.0142434	0.00469969	0.0907532	0.135155	0.0914718	0.0136433	0.00646613	0.00940454	0.0105456	0.0276029	0.0276902	0.159982	0.0589304	0.235009
AIRE	1.21411	1.19529	1.22019	1.48237	1.19224	1.21344	1.17863	1.39686	1.2748	1.22055	1.36284	1.22084	1.22669	1.20638	1.15483	1.18563	1.21546	1.17854	1.16089	1.15732	1.23724	1.18205	1.1535	1.45159	1.25072	1.15761	1.16075	1.33184	1.35082	1.39655	1.15629	1.15746	1.16891	1.15391	1.35737	1.27381	1.279	1.32689	1.75969	1.18469	1.38098	1.21004	1.8027	1.24372	1.15383	1.8027
AJAP1	0.328088	0.539641	0.623023	0.639639	0.487167	0.687922	0.664436	0.85569	0.556264	0.451951	0.575767	0.713593	0.689794	0.605517	0.64918	0.663948	0.246885	0.215134	0.204779	0.196418	0.380278	0.198458	0.245259	0.246879	0.284754	0.300128	0.369036	0.498985	0.458807	0.488449	0.542444	0.501256	0.847403	0.199007	0.340384	0.336657	0.149531	0.53893	0.344646	0.226418	0.184456	0.761028	0.196292	0.625549	0.488599	0.85569
AJM1	0.147794	0.186071	0.38072	0.281488	0.326085	0.37687	0.145705	0.204859	0.145705	0.266544	0.337864	0.386161	0.518279	0.401596	0.447476	0.373237	0.151408	0.711094	0.145705	0.322178	0.774573	0.156038	0.50411	0.456544	0.773103	0.159783	0.171796	0.976355	0.896318	0.537639	0.624463	0.346903	0.750188	0.696454	0.43233	0.182947	0.206435	0.146561	0.151218	0.251491	0.216466	0.162614	0.33367	0.152788	0.146174	0.976355
AJUBA	0.0620182	0.0601217	0.108461	0.0997068	0.158003	0.202145	0.176183	0.191505	0.0950782	0.102546	0.0677661	0.0499752	0.116251	0.136951	0.226552	0.181097	0.0503528	0.217965	0.0494684	0.112151	0.150162	0.276113	0.204887	0.391041	0.1245	0.282299	0.422609	0.207243	0.331975	0.0506813	0.0522269	0.135885	0.0661692	0.224386	0.0508169	0.13102	0.11411	0.482986	0.112011	0.271592	0.052447	0.0788605	0.698305	0.0727084	0.0506708	0.698305
AK1	0.111584	0.201882	0.195347	0.107227	0.119171	0.188773	0.332256	0.342831	0.187508	0.193076	0.224662	0.433298	0.384104	0.338826	0.318508	0.292104	0.101322	0.173125	0.272653	0.309426	0.226119	0.277228	0.320998	0.23352	0.298868	0.517307	0.486359	0.473965	0.407565	0.290467	0.291425	0.320363	0.293151	0.22634	0.280452	0.191316	0.174753	0.104684	0.107777	0.204831	0.196979	0.529641	0.103748	0.220527	0.260353	0.529641
AK2	0.255204	0.152081	0.0112906	0.0424021	0.0318653	0.0200158	0.00956133	0.0156288	0.0383368	0.0140379	0.0243089	0.0493122	0.0103118	0.0295463	0.154833	0.0251509	0.0257708	0.0319873	0.0961971	0.0499152	0.0166201	0.1067	0.0975353	0.0243404	0.00951955	0.0422829	0.0329694	0.045884	0.0172036	0.0165872	0.0574863	0.104941	0.0244244	0.0118481	0.18547	0.475563	0.00949012	0.193343	0.0924697	0.0116588	0.0095588	0.0103944	0.284379	0.0843124	0.244424	0.475563
AK3	0.280604	0.273572	0.318746	0.217391	0.263633	0.337492	0.263296	0.231892	0.215713	0.163362	0.244033	0.250709	0.166648	0.17878	0.172591	0.198373	0.271067	0.479558	0.74172	0.700732	0.450655	1.19394	0.676136	0.950527	0.36761	0.665485	0.672883	0.227459	0.38474	0.340161	0.526632	0.475618	0.339511	0.171523	0.186503	0.260017	0.380459	0.174325	0.225901	0.193363	0.603669	0.313422	0.302675	0.186633	0.164001	1.19394
AK4	0.22561	0.403194	0.3232	0.336757	0.165645	0.287336	0.42171	0.40918	0.414395	0.418869	0.34141	0.309677	0.281545	0.313567	0.338627	0.277196	0.176236	1.01123	1.01944	1.09371	0.99944	0.937258	1.46471	0.514923	0.601841	1.12094	0.847531	1.10463	0.32224	0.311433	0.158654	0.157991	0.161923	0.778002	1.19883	0.924366	0.166129	0.158105	1.45993	0.893814	0.374864	1.34821	0.182416	0.165063	0.186975	1.46471
AK5	0.768286	0.768294	0.810953	0.836618	0.813783	0.773853	0.79001	0.803583	1.32892	0.787995	1.09956	0.768305	0.925343	0.898172	0.78475	0.857147	0.905329	0.965195	0.893774	0.786749	1.09872	0.776148	0.90506	0.76829	1.01295	0.833585	0.818299	0.953961	0.778972	0.770748	0.826078	0.772919	0.782497	0.772639	0.816405	0.928888	1.20174	0.768721	1.52887	0.828501	0.820604	0.797174	0.868438	0.801958	0.870991	1.52887
AK6	0.226538	0.223266	0.26415	0.251982	0.251509	0.273291	0.322442	0.338153	0.223714	0.323075	0.269447	0.469467	0.238138	0.230008	0.272658	0.251236	0.411091	0.223913	0.358752	0.244613	0.225172	0.251792	0.240232	0.233001	0.225171	0.290719	0.25742	0.423729	0.253675	0.22456	0.288083	0.307061	0.420404	0.316416	0.261707	0.223627	0.411518	0.35793	0.224221	0.267011	0.256538	0.359474	0.247595	0.812356	0.333235	0.812356
AK7	1.01413	0.500989	0.0796948	0.0824711	0.0853233	0.0957622	0.288992	0.080383	0.101908	0.349872	0.0884583	0.100008	0.178691	0.143924	0.0846227	0.111262	0.0800567	0.172282	0.081209	0.112433	0.10224	0.0893547	0.0797047	0.56921	0.0917181	0.0946775	0.0870659	0.0797054	0.0995066	0.131491	0.0820938	0.079688	0.0918747	0.0951021	0.222915	0.286059	0.0796788	0.0806543	0.104168	0.480722	0.105043	0.0834907	0.391568	0.0828714	0.0825521	1.01413
AK8	0.119035	0.111771	0.277263	0.143428	0.196314	0.253925	0.141541	0.17051	0.203183	0.0930112	0.125865	0.199891	0.140687	0.122779	0.176033	0.17961	0.19785	0.106773	0.133898	0.109411	0.0988499	0.119976	0.0930548	0.179678	0.191435	0.178898	0.131224	0.105064	0.100684	0.368364	0.149416	0.348653	0.13966	0.133415	0.151605	0.0978481	0.728453	0.158698	0.160877	0.732277	0.095597	0.0929753	0.574129	0.100278	0.13635	0.732277
AK9	0.298403	0.255033	0.244679	0.234269	0.232572	0.241988	0.269514	0.287113	0.276259	0.252562	0.262698	0.237383	0.238047	0.300949	0.245041	0.248122	1.1207	0.456235	0.345392	0.389279	0.293289	0.321053	0.37358	0.246196	0.304838	0.234069	0.243561	0.277923	0.245947	0.258802	0.277901	0.351995	0.338035	0.233567	0.340313	0.478813	0.308213	0.788657	0.662324	0.278963	0.233487	0.273037	0.335033	0.918351	0.302243	1.1207
AKAIN1	0.0938766	0.16237	0.439716	0.388672	0.392739	0.463729	0.018304	0.202593	0.018304	0.018304	0.262817	0.226812	0.332593	0.40184	0.0849107	0.674637	0.379048	0.406096	0.018304	0.180817	0.347573	0.0215332	0.0627038	0.226284	0.374514	0.164652	0.32629	0.242297	0.276431	0.0463191	0.390921	0.211366	0.0241533	0.277979	0.194985	0.0185475	0.0693573	0.0216756	0.0271399	0.0414444	0.0544371	0.204793	0.129839	0.0199722	0.0201895	0.674637
AKAP1	0.0193699	0.0175955	0.286192	0.146458	0.0790439	0.339215	0.00970362	0.0258761	0.1948	0.0365242	0.159891	0.06763	0.177249	0.204162	0.382273	0.173824	0.0809553	0.0060285	0.0350647	0.00941647	0.00513519	0.535734	0.0543314	0.0659043	0.0444165	0.0568332	0.178189	0.131011	0.625414	0.0433356	0.0180661	0.0404773	0.0175069	0.0312235	0.0056657	0.0331681	0.0103975	0.298988	0.0739701	0.651566	0.0344796	0.0199128	0.0124624	0.241957	0.450236	0.651566
AKAP10	1.14541	1.08823	0.994928	1.12153	1.13603	0.959588	0.792492	0.957798	0.866956	0.805648	0.859874	0.878961	0.802926	0.790733	0.960087	0.945084	1.01171	0.838166	0.778668	0.847364	0.784347	1.26088	0.876136	1.10819	0.779592	0.872201	0.980826	0.777718	0.821406	0.79272	0.822718	0.836192	0.886153	0.83058	0.856469	0.8199	0.837823	1.02873	0.787792	1.36859	0.81951	0.900542	0.794008	1.26124	1.14581	1.36859
AKAP11	0.00525645	0.0396871	0.00335277	0.0245343	0.0405578	0.00113522	0.0184469	0.0638073	0.0563276	0.289477	2.01453e-05	0.00012302	9.41817e-05	0.00530485	0.0871114	0.0088836	0.0457679	0.0254826	0.0566196	0.0127075	0.089821	0.0827619	0.0311872	0.135623	0.00308896	0.0266677	0.013875	0.0217925	0.0134214	0.00424488	0.0157961	0.109908	0.00418886	0.0100246	0.00749587	0.00148429	0.0918466	0.0427825	0.0834402	0.120967	0.189172	0.000357872	0.22527	0.843954	0.000815925	0.843954
AKAP12	0.370983	0.94544	0.970017	1.30605	1.4898	0.975064	1.10735	0.627291	1.10461	0.622775	1.18569	0.637269	0.833967	0.240257	0.847471	0.476842	0.538901	0.609016	0.712277	0.606908	0.900699	0.211964	0.604359	1.27515	0.806201	0.472727	0.16053	0.10728	0.923045	0.828715	0.663738	0.130451	0.109766	1.07902	1.03806	0.645293	1.11518	0.107441	0.302816	0.249896	0.228848	0.740576	1.23065	0.320203	0.228421	1.4898
AKAP13	0.704946	0.828132	0.553007	0.620798	0.613738	0.510325	0.437403	0.493813	0.624451	0.736168	0.479171	0.46847	0.736458	0.683292	0.648757	0.634987	0.437411	0.589171	0.530682	0.594091	0.596386	0.465921	0.566218	0.727002	0.529623	0.531376	0.535935	0.614072	0.551841	0.453569	0.489546	0.570373	0.632597	0.441609	0.538551	0.706796	0.870149	0.593194	0.438745	0.453962	0.459291	0.809227	0.452193	0.451279	0.44818	0.870149
AKAP14	0.580683	0.580683	0.68992	0.654643	0.991286	0.78445	0.802954	0.879407	0.680598	0.580683	0.786819	0.78805	0.761564	0.81697	1.18876	0.596711	0.582872	0.607328	0.760418	0.702746	0.627545	0.6021	0.591665	0.720415	0.740919	0.608194	0.596371	0.750747	0.751635	0.580734	0.615528	0.645072	0.610352	0.587873	0.632844	0.632851	1.02135	0.692111	0.611459	0.952759	0.784943	0.592337	0.793038	1.05293	0.650483	1.18876
AKAP2	0.050476	0.0685178	0.160186	0.215794	0.091949	0.182963	0.487822	0.478051	0.30262	0.242249	0.223192	0.337906	0.259745	0.293501	0.129749	0.227291	0.0576255	1.00186	0.669266	1.86776	0.645651	0.786685	0.954964	1.19171	0.925943	1.24405	1.02671	0.907469	0.428206	0.704738	1.43705	1.58266	1.24652	0.354076	0.553411	0.647532	0.564646	0.394928	0.0545958	0.094595	0.231426	0.574024	0.052249	0.548164	0.0515392	1.86776
AKAP3	0.468718	0.500888	0.438035	0.379954	0.452846	0.418684	0.398545	0.401415	0.458443	0.451409	0.38324	0.45612	0.41042	0.380017	0.466502	0.471705	0.479221	0.444033	0.544798	0.387754	0.384376	0.527791	0.451758	0.647053	0.406066	0.407644	0.396295	0.448863	0.436897	0.428709	0.430302	0.442919	0.382468	0.639254	0.459832	0.399207	0.382536	0.387073	0.637379	1.60464	0.379146	0.411752	0.394853	0.692136	0.380004	1.60464
AKAP4	0.050579	0.050579	0.0863978	0.287533	0.419307	0.0909064	0.229257	0.0926768	0.245493	0.0824579	0.127573	0.0545254	0.0660624	0.13857	0.121134	0.143357	0.0563299	0.0627879	0.0623351	0.0870777	0.128425	0.263074	0.131034	0.0575855	0.0778183	0.0574517	0.102331	0.106897	0.0519794	0.0506097	0.0510417	0.466383	0.480581	0.583008	0.050589	0.202162	0.513654	0.0598722	0.0560432	0.166231	0.0525174	0.0686305	0.143558	0.086035	0.067581	0.583008
AKAP5	0.0984076	0.293526	0.333364	0.302971	0.517686	0.376626	0.367194	0.287141	0.240056	0.638634	0.410966	0.0923748	0.288529	0.392785	0.38712	0.28058	0.282481	1.31969	0.909252	1.47809	1.09475	0.766197	1.45068	0.630723	1.20194	0.951761	1.1123	0.324603	0.104537	0.232054	0.0945422	0.593378	0.438795	0.205669	0.732895	0.74892	1.21961	0.103173	0.410047	0.730623	1.14271	0.114486	0.153391	0.0798271	0.0878931	1.47809
AKAP6	0.115831	0.050243	0.205546	0.587212	0.171398	0.145737	0.156238	0.407287	0.269458	0.0768554	0.195453	0.243564	0.0748932	0.0604071	0.205605	0.238566	0.162266	0.429612	0.0851117	0.092958	0.351709	0.325913	0.0941517	0.774067	0.294328	0.200816	0.217692	0.270788	0.0787628	0.339178	0.111419	0.0787928	0.8557	0.0996951	0.23963	0.328893	0.298092	0.142041	0.095914	0.0722696	0.0837467	0.0724964	0.33628	0.292304	0.331273	0.8557
AKAP7	0.311168	0.29029	0.212899	0.245099	0.248435	0.212354	0.324403	0.210832	0.277112	0.243511	0.229001	0.294482	0.474711	0.212205	0.209471	0.274674	0.243004	0.220075	0.211558	0.23778	0.227968	0.486964	0.232404	0.256244	0.212411	0.215574	0.219854	0.26079	0.226165	0.258583	0.222392	0.222797	0.253375	0.209585	0.209449	0.20942	0.210287	0.210942	0.271861	0.210605	0.209788	0.2412	0.243381	0.388414	0.221164	0.486964
AKAP8	0.448515	0.178181	0.0510786	0.0686159	0.105115	0.048984	0.0496765	0.0472244	0.0475025	0.0512276	0.11344	0.0575557	0.0480024	0.0575309	0.0598688	0.0856848	0.181942	0.0882095	0.0923655	0.0570839	0.0595691	0.072813	0.0506819	0.080819	0.0646516	0.0471496	0.075825	0.0650112	0.266825	0.219302	0.106037	0.0481464	0.0639464	0.197248	0.0473418	0.0470763	0.0474124	0.463857	0.258048	0.475241	0.200705	0.0473711	0.181027	0.0999151	0.583491	0.583491
AKAP8L	0.03784	0.0530043	0.0170119	0.00735594	0.0216415	0.0402745	0.052716	0.00465493	0.000222072	0.000295302	0.0290202	0.00245371	0.000401829	0.000456558	0.00706444	0.146076	0.0784219	0.00677077	0.0200508	0.00526261	0.00335678	0.118872	0.00126608	0.0918639	0.0101888	0.0196037	0.000239321	0.024999	0.00570752	0.00979384	1.68005e-05	0.0219264	8.53415e-05	0.0909591	0.0776499	0.00171422	0.000216264	0.0559275	0.331345	0.0668472	0.0207733	0.0206524	0.018495	0.00126033	0.242573	0.331345
AKAP9	0.0764687	0.114756	0.0615032	0.222092	0.162205	0.0660692	0.162933	0.0827522	0.77821	0.0444436	0.381024	0.0596555	0.492164	0.177297	0.157106	0.128122	0.413639	0.156656	0.118883	0.0459388	0.0644328	0.0978912	0.0592629	0.0901546	0.0445627	0.123748	0.158944	0.0452052	0.21267	0.155933	0.100054	0.089236	0.10663	0.136252	0.11547	0.0558824	0.0500392	0.762623	0.314996	0.329519	0.0449302	0.156423	0.0685774	0.100894	0.4146	0.77821
AKIP1	0.337929	0.334256	0.340812	0.418687	0.34623	0.338154	0.394115	0.565361	0.351488	0.396568	0.43977	0.365259	0.334837	0.362811	0.507076	0.386769	0.680773	0.33614	0.337457	0.34456	0.334092	0.382344	0.333852	0.417318	0.345569	0.346246	0.342799	0.45345	0.336769	0.349985	0.342848	0.333872	0.334865	0.361013	0.34568	0.400781	0.870651	0.335234	0.46312	0.347785	0.393839	0.574853	0.652557	0.357635	0.334336	0.870651
AKIRIN1	0.768393	0.703971	0.622987	0.578354	0.576839	0.615802	0.626536	0.868825	0.572117	0.764979	0.797545	0.85083	0.736926	0.771253	0.518457	0.74058	0.794785	0.703188	0.652726	0.764283	0.608051	1.21819	0.711054	1.02577	0.622845	0.601648	0.906058	0.712491	0.859743	0.513637	0.577234	0.581865	0.764096	0.615233	0.505509	0.559607	1.5316	0.6108	0.727235	0.712752	0.505845	1.10263	0.679406	0.611832	0.661164	1.5316
AKIRIN2	0.417408	0.343477	0.411707	0.220201	0.160886	0.486376	0.592101	0.823355	0.206063	0.930829	0.453596	0.315457	0.0909009	0.255604	0.682217	0.210683	0.0486433	1.96214	3.4405	3.56422	2.65327	1.33142	2.18333	2.34331	2.40984	3.57216	2.16582	0.979288	0.834778	0.529713	1.45254	2.5977	2.55949	0.997721	1.22177	1.449	0.046239	0.19431	0.157443	0.165928	0.375842	1.86761	0.0536426	0.0772988	0.0465	3.57216
AKNA	0.145841	0.915734	1.51287	1.19803	1.24579	1.62592	1.70756	0.518392	1.1109	1.41586	1.26807	1.92402	0.744929	1.07761	0.718114	1.43882	0.0466541	1.84139	1.07495	1.26189	2.62933	0.652094	1.71921	1.73004	1.36904	2.19389	0.28692	0.413573	1.82546	1.71699	2.12789	1.04789	1.48131	1.71883	1.99728	1.42179	0.488078	0.0652429	0.914621	0.13079	1.96494	1.07469	1.30119	0.49323	0.044247	2.62933
AKNAD1	1.56641	1.92919	2.03495	1.875	1.82273	2.08401	1.70832	1.52874	1.71571	1.53964	1.50674	1.57255	1.6659	2.13536	1.89363	1.83666	1.81457	1.50457	2.6384	1.63863	1.55573	1.83993	1.59153	1.48857	2.22714	2.18602	1.97719	1.49202	1.48754	1.49022	1.5934	1.81912	2.57721	1.6577	1.8012	3.49971	1.78537	1.53847	1.48773	3.19286	1.50833	1.90496	1.53012	1.72893	2.50551	3.49971
AKR1A1	0.0816574	0.363032	0.352511	0.224376	0.225676	0.269389	0.555939	0.509227	0.0221129	0.351363	0.25616	0.404424	0.0689486	0.234213	0.0735076	0.311081	0.613252	0.044946	0.00849249	0.0422005	0.182355	0.0107498	0.0420216	0.135875	0.0875592	0.10758	0.125744	0.217597	0.396979	0.228109	0.268098	0.282867	0.488193	0.151388	0.0943591	0.0681573	0.118587	0.00742768	0.870364	0.0961709	0.369923	0.0993204	0.0402561	0.0378121	0.0143181	0.870364
AKR1B1	0.149426	0.294048	0.328429	0.651984	0.575936	0.48729	0.624246	0.474895	0.315391	0.112082	0.665554	0.588154	0.350835	0.349298	0.478084	0.516665	0.272962	0.410984	0.346749	0.494722	0.322334	0.230473	0.466884	0.666937	0.542779	0.133942	0.33143	1.10983	0.836755	0.204891	0.398436	0.524179	0.2933	0.168531	0.075512	0.0745557	0.334211	0.292802	0.14161	2.06996	1.0262	0.116591	2.07959	0.594138	0.609703	2.07959
AKR1B10	0.27259	0.436629	0.496323	0.431581	0.406555	0.389259	0.371455	0.507175	0.435516	0.457535	0.241641	0.397028	0.57682	0.534061	0.221543	0.472507	0.0925793	0.798656	0.737877	0.394936	0.536728	1.07689	0.852281	0.638321	0.598151	0.169887	0.0686417	0.0654068	0.402051	0.436756	0.356415	0.350457	0.469028	0.0760574	0.140786	0.368639	1.29156	0.0837084	0.238233	0.0659433	0.117221	0.986735	0.244655	0.351612	0.126988	1.29156
AKR1B15	0.233528	0.233528	0.233528	0.988323	1.04266	0.233528	0.233528	0.820599	0.990532	1.15085	1.24827	1.42721	0.424596	1.07902	0.844205	0.926334	0.263562	1.15977	1.39019	1.37823	0.233528	0.495789	0.645815	0.892279	1.37473	0.313901	0.407364	0.940504	1.34002	1.5436	0.847055	0.972526	0.534574	0.963481	0.709229	0.549633	0.839635	0.308777	1.06228	0.505456	0.834652	0.515736	0.538401	0.237666	0.495421	1.5436
AKR1C1	0.689234	0.612933	0.615177	0.693189	0.618274	0.612766	0.623594	0.776278	0.726315	0.650028	0.640729	0.618912	0.613188	0.613657	0.673422	0.613608	0.650628	0.725419	0.647947	0.612477	0.663672	0.653276	0.64296	0.659729	0.612975	0.776648	0.624539	0.621113	0.947584	0.61741	0.773107	0.638759	0.76139	0.714737	0.614749	0.640584	0.792083	0.620897	2.07078	1.72235	0.64362	0.828841	0.704318	0.882822	1.00996	2.07078
AKR1C2	0.220185	0.11791	0.202402	0.172267	0.149232	0.184953	0.253903	0.0849608	0.0500571	0.349378	0.0843746	0.15844	0.424125	0.22093	0.436462	0.204741	0.180536	0.365909	0.560358	0.386464	0.321849	0.0510131	0.136094	0.26663	0.325899	0.204092	0.173075	0.540538	0.205494	0.230902	0.328685	0.527927	0.332569	0.127169	0.189061	0.264011	0.0751261	0.0507687	0.0455529	0.268335	0.363681	0.280947	0.066876	0.149714	0.0460722	0.560358
AKR1C3	0.469812	0.54535	0.469631	0.503919	0.541149	0.508303	0.51059	0.889968	0.71571	0.485017	0.497859	0.761962	0.649714	0.736606	0.996473	0.538931	0.434055	0.506049	0.430118	0.444929	0.518566	2.00607	0.882393	1.58043	0.425064	0.817971	0.584094	0.525385	1.01279	0.658396	1.0181	1.06579	0.512152	0.680086	0.706706	0.485829	0.463905	0.644126	0.542172	0.570007	0.42536	0.546081	0.434694	0.564099	0.426736	2.00607
AKR1C4	0.490065	0.749301	0.777437	0.794214	0.764031	0.749391	0.754317	0.560625	0.939413	1.29135	0.898667	0.758825	0.760206	0.80671	0.674962	0.831599	0.53905	1.23118	1.32857	0.671739	0.809999	0.616785	1.04223	0.538289	0.87574	1.21198	1.21747	0.963587	0.891487	0.695519	0.829018	0.882598	0.492844	0.566574	1.08701	1.09125	0.494181	0.472581	0.507896	0.953847	0.654963	0.863553	0.886133	0.585924	0.559099	1.32857
AKR1D1	0.781816	0.60193	0.383864	0.400499	0.40862	0.384093	0.388814	0.489874	0.389341	0.385731	0.399862	0.386834	0.404712	0.394419	0.423853	0.398595	0.483719	0.527747	0.528963	0.397847	0.433144	0.393702	0.389522	0.539031	0.564894	0.395494	0.434715	0.481054	0.384128	0.427784	0.571385	0.695229	0.384999	0.388922	0.383873	0.4821	0.392091	0.79655	0.421775	0.661746	0.436097	0.482155	0.62939	0.931518	1.29806	1.29806
AKR1E2	0.284296	0.234508	0.18691	0.197039	0.19589	0.193199	0.205352	0.199043	0.248322	0.282764	0.191637	0.186996	0.230518	0.224796	0.194799	0.194292	0.427008	0.619347	0.265922	0.309208	0.514159	0.191369	0.206328	0.475841	0.381047	0.349692	0.254691	0.214562	0.253447	0.192116	0.715471	0.610189	0.241895	0.317443	0.186921	0.259049	0.453925	0.386781	0.194662	0.195333	0.397249	0.404525	0.237616	0.235545	0.633855	0.715471
AKR7A2	0.529446	0.423333	0.557173	0.341001	0.274645	0.605691	0.489894	0.369308	0.739927	0.221469	0.404922	0.637919	1.07914	0.950902	0.682507	0.731214	0.108005	0.197195	0.50341	0.23885	0.240361	0.00958227	0.241731	0.081943	0.329619	0.151851	0.128899	0.213828	0.19667	0.376166	0.17094	0.230343	0.488485	0.434292	0.189532	0.387202	0.114396	0.127955	0.0196027	0.15255	0.0208084	0.104243	0.0773015	0.235837	0.666114	1.07914
AKR7A3	0.743575	0.845526	1.41899	1.1153	1.16309	1.29997	0.741981	1.03531	0.692476	0.757194	1.23388	0.714206	0.754864	0.910182	0.931931	0.771166	0.65484	1.09358	1.66877	0.771153	1.09219	0.673041	0.737359	0.730373	1.36871	0.96223	1.13285	1.30962	0.971231	1.09375	1.21854	1.0225	0.664586	0.733708	0.764602	0.839412	0.777055	0.696479	0.697864	0.657004	0.699218	0.832008	0.654406	0.702859	0.679831	1.66877
AKR7L	0	0	0	0	0	0	0	0	0	0	0	0	0	0	0	0	0	0	0	0	0	0	0	0	0	0	0	0	0	0	0	0	0	0	0	0	0	0	0	0	0	0	0	0	0	0
AKT1	0.391995	0.421816	0.339235	0.433328	0.497183	0.355189	0.338623	0.378351	0.414607	0.338511	0.367152	0.501199	0.350513	0.335601	0.397352	0.365783	0.54077	0.366922	0.422995	0.334618	0.431455	0.336914	0.393524	0.374577	0.358873	0.342737	0.339835	0.347061	0.338275	0.468786	0.546933	0.403938	0.622654	0.451743	0.51046	0.509244	0.357521	1.33713	0.390618	0.478889	0.349547	0.487561	0.572541	0.395267	0.834017	1.33713
AKT1S1	0.527375	0.733026	0.512775	0.711004	1.68189	0.549195	0.540674	0.874929	0.538334	0.688305	0.495214	0.675358	1.05782	0.808941	0.505709	0.823411	0.705747	0.711531	0.51515	0.629362	0.502069	0.57444	0.614982	0.514379	0.567832	1.18516	1.54854	0.507907	0.518556	0.782004	0.745086	1.00514	0.729857	0.561646	0.496271	0.616381	0.637193	0.495025	0.748184	0.659192	1.19026	0.742303	0.868368	0.507856	0.927728	1.68189
AKT2	0.0534015	0.162556	0.251776	0.0674106	0.0399603	0.200144	0.0721094	0.0565648	0.0406173	0.0684446	0.0628945	0.0424493	0.0347642	0.0305593	0.0300325	0.0894705	0.0398351	0.0639707	0.128434	0.255971	0.107288	0.0623061	0.045701	0.154675	0.072981	0.121586	0.173231	0.171174	0.19862	0.0391822	0.0430695	0.0309901	0.0599266	0.0570882	0.038441	0.0954613	0.166623	0.0392391	0.0732299	0.663119	0.0824641	0.289064	0.0875715	0.319603	0.0307253	0.663119
AKT3	0.102937	0.101387	0.101621	0.105914	0.268544	0.101443	0.399697	0.216762	0.131044	0.204193	0.133821	0.20575	0.101456	0.127674	0.194983	0.130204	0.101386	0.895644	1.18797	1.07771	1.30731	0.682861	1.35666	0.706473	0.120804	0.55374	1.02654	0.260851	0.662956	0.205095	0.498	0.394184	0.212868	0.101565	0.438629	1.16877	0.794813	0.160979	0.148941	0.332532	0.392595	0.638469	0.608846	0.202426	0.148157	1.35666
AKTIP	0.86454	0.736582	0.532627	0.563951	0.389497	0.543094	0.393627	0.416717	0.469109	0.393743	0.38061	0.566491	0.437753	0.432549	0.491142	0.425305	0.399817	0.583762	0.730776	0.69183	0.563666	0.411702	0.55361	0.389227	0.607691	0.59624	0.41826	0.402672	0.375482	0.74338	0.574629	0.640829	0.464663	0.526223	0.400098	0.446515	0.374303	0.583599	0.389055	1.38777	0.42836	0.397776	0.40086	0.401367	0.519475	1.38777
ALAD	0.0886289	0.07295	0.138898	0.0534591	0.0539497	0.153152	0.247925	0.161155	0.109613	0.291501	0.0792092	0.224663	0.2362	0.266561	0.178999	0.163291	0.0836948	0.229583	0.209207	0.152892	0.240308	0.236792	0.246801	0.451966	0.1567	0.700204	0.496149	0.388772	0.312282	0.0618023	0.0608576	0.0882493	0.069594	0.123291	0.293299	0.260616	0.32557	0.319235	0.141727	0.161789	0.0660861	0.914719	0.273165	0.157242	0.119313	0.914719
ALAS1	0.0131115	0.0129266	0.163179	0.125277	0.017227	0.135599	0.00555765	0.00526729	0.165094	0.0307485	0.178905	0.0182692	0.0317442	0.0293532	0.159622	0.0426468	0.128186	0.300529	0.240663	0.0404296	0.178536	0.118325	0.105294	0.139224	0.17006	0.116173	0.0173539	0.0651281	0.00390161	0.0417914	0.00921973	0.0277725	0.041039	0.142079	0.186741	0.00587364	0.515508	0.054501	0.0294756	0.214206	0.0168397	0.0295842	0.0596764	0.0274849	0.0404388	0.515508
ALAS2	0	0	0.00124718	0.000320849	0.00607792	0.00152389	0.0361735	0.00386497	0.0238088	0.00811181	0.00959225	0.00510779	0.0128677	0.0135539	0.00530035	0.00123607	0.0454741	0.00476941	0.0201377	0.00174478	0.00884353	0.0143237	0.00485932	0.066947	0.0034417	0.0032739	0.0327533	0.0104464	0.0789828	0.216155	0.000835872	0.010792	0.0149183	0.0751851	0.236426	0.391929	0.00622686	0.251037	0.166309	0.365238	0.186617	0.0388074	0.00862849	0.0127444	0.0670591	0.391929
ALB	1.03539	1.06497	1.02916	1.00631	1.01302	1.04781	1.00161	1.0693	1.10051	1.06589	1.01077	1.01702	1.00885	1.01158	1.05584	1.01551	1.08415	1.26345	1.16427	1.18779	1.48105	1.15745	1.21155	1.02322	1.23469	1.11837	1.12462	1.00234	1.05769	1.28433	1.17022	1.20574	1.57098	1.26825	1.02606	1.06474	1.75452	0.998837	1.00177	1.06161	1.0034	1.00505	1.01457	1.0037	0.998312	1.75452
ALCAM	0.475567	0.397613	0.182783	0.0725185	0.407238	0.221064	0.257113	0.168607	0.214517	0.496815	0.127989	0.30485	0.811314	0.429907	0.540178	0.246895	0.222999	0.213965	0.138254	0.145992	0.116776	0.112029	0.17434	0.231235	0.246412	0.161709	0.14298	0.267007	0.406739	0.380178	0.276556	0.0854083	0.267018	0.353378	0.362624	0.11014	0.176195	0.0498725	0.594874	0.540314	0.137385	0.0753966	0.0520435	0.0581634	0.031426	0.811314
ALDH16A1	0.13143	0.174263	0.273107	0.201975	0.281169	0.23752	0.127024	0.13268	0.517372	0.187536	0.227747	0.249051	0.248922	0.252639	0.160093	0.221335	0.123455	0.155053	0.346523	0.224922	0.269859	0.122843	0.250188	0.186073	0.336753	0.123074	0.180158	0.261717	0.171979	0.125228	0.167181	0.172304	0.265695	0.341392	0.346048	0.302397	0.125927	0.124688	0.149206	0.815289	0.14171	0.131598	0.652913	0.396224	0.140632	0.815289
ALDH18A1	0.229481	0.220782	0.245628	0.228242	0.284721	0.250182	0.214285	0.209516	0.277669	0.211901	0.213212	0.209536	0.215689	0.211257	0.223754	0.217068	0.264817	0.249995	0.216892	0.228105	0.209312	0.253432	0.224144	0.213554	0.21745	0.210948	0.23088	0.240592	0.211387	0.216391	0.237903	0.21029	0.260332	0.258842	0.280238	0.247923	0.240374	0.479906	0.328946	0.224354	1.09328	0.25422	0.267255	0.627891	0.456861	1.09328
ALDH1A1	0.613315	0.388694	0.438213	0.392065	0.306181	0.472786	0.332524	0.363876	0.211235	0.111785	0.314312	0.350182	0.290815	0.213212	0.242369	0.279563	1.21666	0.100115	0.0271645	0.00929352	0.0216036	0.0158296	0.0169719	0.0123574	0.0237914	0.0207138	0.0280567	0.186383	0.24265	0.0222086	0.137557	0.0395836	0.122958	0.036989	0.0379823	0.0271278	0.54042	1.26666	0.662703	0.191319	0.0886175	0.182874	0.87041	1.62099	0.922922	1.62099
ALDH1A2	0.0164915	0.205574	0.115302	0.0160519	0.0141048	0.102976	0.160743	0.207301	0.0168205	0.390691	0.0145188	0.203823	0.103468	0.0920014	0.472749	0.121158	0.674056	0.681973	1.09685	0.884231	0.945119	0.869666	0.866015	0.568378	0.780543	0.994492	1.64484	0.408346	0.493185	0.358773	0.45118	0.593045	0.828491	0.226476	0.0172385	0.314839	0.0378793	0.126361	0.34542	0.0140571	0.0978728	0.432946	0.524815	0.0723407	0.101052	1.64484
ALDH1A3	0.0542913	0.0487925	0.101506	0.52325	0.0990262	0.141118	0.0511805	0.0496514	0.141458	0.160958	0.103839	0.0440606	0.043799	0.0758677	0.370084	0.0441075	0.043645	0.23829	0.0493327	0.0762642	0.0499095	0.0970739	0.120362	0.235905	0.0455623	0.0677558	0.0804487	0.0468171	0.273632	0.0439587	0.05163	0.0849042	0.447847	0.0586012	0.0587877	0.670751	0.0535295	0.0437662	0.0564389	0.517999	0.361277	0.0826825	0.0438478	0.0517363	0.392584	0.670751
ALDH1B1	0.094313	0.0140754	0.013537	0.0934347	0.159259	0.013537	0.0135561	0.0226524	0.013537	0.122665	0.0601798	0.0140825	0.178597	0.116613	0.102175	0.0987185	0.493974	0.0785605	0.0162473	0.0536726	0.392528	0.363573	0.216919	0.0196459	0.0636556	0.214195	0.149571	0.0216354	0.0358578	0.0539689	0.0494664	0.0180542	0.0441986	0.0628073	0.0836477	0.295078	0.616537	0.368724	0.218746	0.0137762	0.073953	0.0375595	0.485347	0.581558	0.563196	0.616537
ALDH1L1	0.989766	0.958497	1.35924	1.10598	1.3625	1.26191	1.58169	1.31637	1.19635	1.63391	1.32438	1.27641	1.40272	1.43186	1.44153	1.54297	1.31705	1.87626	1.9337	1.80364	1.96476	1.85098	1.73794	1.10498	1.66781	0.961914	0.950258	1.4542	1.22191	1.3841	1.64156	1.65535	1.62528	1.19559	1.09993	1.30787	1.0106	1.22853	1.39258	1.21812	1.2419	1.17127	1.10911	1.0817	1.66811	1.96476
ALDH1L1-AS1	0	0	0.835162	0.852773	0.860118	0.80799	0.978413	1.08639	0.756794	1.07434	1.06562	0.96559	0.879284	0.906378	1.03731	1.07878	0.224225	0.804298	0.557135	0.610949	0.828634	0.428953	0.628026	0.381406	0.762746	0.095008	0.119396	0.977572	1.07732	0.845973	0.925655	0.954561	0.805763	0.971602	0.473971	0.380479	1.36281	0.167528	0.205378	0.156658	0.948096	0.666599	1.39389	0.405852	0.0239747	1.39389
ALDH1L1-AS2	0	0	0	0.0342056	0	0	0.133089	0.133105	0	0.108856	0.430883	0.11549	0.00167301	0.104827	0.108856	3.34203e-05	0.363106	0	0	0	0	0	0.108856	0	0	0	0.220057	0	0.108856	0.0248828	0	0.108856	0.144558	0.894748	0.894748	0.894748	0.894748	0.108856	0.724379	0.820401	0.0158979	0.837401	0.0266073	0	0.0960173	0.894748
ALDH1L2	0.363616	0.284519	0.171292	0.267354	0.296335	0.18531	0.345705	0.53703	0.523817	0.264243	0.523281	0.224877	0.244509	0.270017	0.38305	0.281011	0.243966	0.196847	0.147276	0.167789	0.245002	0.371633	0.42192	0.327157	0.16227	0.733163	0.439985	0.196519	0.552955	0.231753	0.223003	0.251613	0.228888	0.492575	0.546182	0.550358	0.927415	0.251966	0.434917	0.543339	0.709183	0.362353	0.198161	0.243761	0.476532	0.927415
ALDH2	0.0817425	0.0687992	0.128376	0.172714	0.145619	0.121102	0.135409	0.127795	0.267646	0.197604	0.17794	0.174361	0.249576	0.275705	0.339119	0.17609	0.165188	0.0785493	0.0704426	0.0704627	0.085782	0.0842674	0.0797599	0.112673	0.0702304	0.0898387	0.132614	0.0706628	0.242297	0.242587	0.291204	0.37381	0.346607	0.160114	0.116813	0.142552	0.0729728	0.396282	0.603755	1.07554	0.117692	0.0773503	0.463405	0.194395	0.0961152	1.07554
ALDH3A1	0.483775	0.496088	0.532831	0.503136	0.561225	0.511354	0.542499	0.484057	0.498156	0.505376	0.566421	0.483685	0.521251	0.515314	0.50416	0.511779	0.65684	0.787807	0.829681	0.610116	0.716989	0.862497	0.666528	0.820244	0.555059	0.675593	0.633231	0.501515	0.596656	0.957926	0.520317	0.574806	0.484631	0.508305	0.489415	0.7738	0.796369	0.551822	0.489191	1.44783	0.624218	0.557936	0.858158	1.44931	0.600351	1.44931
ALDH3A2	0.232384	0.0778567	0.047831	0.0429341	0.0718304	0.0555952	0.0183573	0.00561259	0.14304	0.0382315	0.12601	0.105283	0.24436	0.074618	0.161145	0.0587207	0.0680955	0.0872564	0.136406	0.0927379	0.0262046	0.075717	0.0267388	0.0625158	0.00208879	0.196643	0.0991152	0.0750812	0.0962881	0.123526	0.0424182	0.142222	0.000741724	0.0203969	0.000564489	0.00231655	0.0612907	0.0032377	0.0632977	0.451517	0.0096261	0.149162	0.00967676	0.146033	0.260154	0.451517
ALDH3B1	0.536545	0.652481	0.723771	0.353228	0.71617	0.703031	0.353228	0.353228	0.353228	0.353228	0.353228	0.878087	0.353228	0.353228	0.893094	0.353228	0.353228	0.544539	0.353228	0.636455	0.752706	0.566872	0.460196	0.353228	0.523657	0.619225	0.599972	0.383064	0.508378	0.575454	0.353228	0.353228	0.565722	0.633438	0.408728	0.40131	0.561107	0.891977	0.486587	0.437435	0.557271	0.488233	0.397565	0.385622	0.626935	0.893094
ALDH3B2	0.0462125	0.0696794	0.239506	0.0605447	0.0599035	0.22248	0.0570414	0.198826	0.0926486	0.0126551	0.0749147	0.0657844	0.0370717	0.0660268	0.0616342	0.0257609	0.841801	0.0174655	0.0118367	0.0434313	0.00936529	0.0103094	0.0135916	0.155738	0.0108548	0.00916806	0.0184747	0.013419	0.0570049	0.0286228	0.0580673	0.0453444	0.0205194	0.00884722	0.0327116	0.0585189	0.247795	0.0567801	0.185416	0.375797	0.024345	0.0766615	0.0360912	0.0101568	0.126332	0.841801
ALDH4A1	0.00847998	0.0293656	0.202881	0.241999	0.29703	0.202425	0.333619	0.201645	0.114038	0.262118	0.115944	0.301319	0.229181	0.21872	0.0890361	0.329895	0.032369	0.240507	0.425354	0.413782	0.273537	0.291103	0.419475	0.206064	0.496169	0.336181	0.44425	0.731049	0.292189	0.294863	0.0916815	0.276405	0.461646	0.215738	0.401849	0.481273	0.0151703	0.0099476	0.137808	0.0590345	0.0144945	0.771488	0.277775	0.300723	0.0814227	0.771488
ALDH5A1	0.282746	0.197503	0.579444	0.162936	0.162921	0.528119	0.355134	0.15992	0.360863	0.178181	0.229463	0.271585	0.255353	0.2224	0.251524	0.227849	0.298703	0.166763	0.201273	0.194869	0.16107	0.163975	0.189901	0.159653	0.187678	0.162162	0.161372	0.251346	0.201531	0.331395	0.161155	0.165965	0.217827	0.192901	0.221131	0.263507	0.159822	0.413054	0.201042	0.159651	0.162042	0.271931	0.170411	0.187394	0.431674	0.579444
ALDH6A1	0.564366	0.388818	0.307231	0.0920558	0.0809578	0.270724	0.0748163	0.0658905	0.0733047	0.0727176	0.0768946	0.0942491	0.0783518	0.0796956	0.0694678	0.0899023	0.0666909	0.0768433	0.139818	0.111872	0.0728388	0.198801	0.086011	0.269738	0.0715869	0.0667917	0.0706981	0.0686971	0.0647302	0.0682275	0.069575	0.0674857	0.288552	0.120241	0.064757	0.0783739	0.278791	0.306638	0.424614	0.0644352	0.0727247	0.0722991	0.147648	0.668561	0.206316	0.668561
ALDH7A1	0.523561	0.204057	0.177995	0.0467027	0.132192	0.194973	0.342853	0.32201	0.0769477	0.0314105	0.231557	0.106932	0.0456069	0.0188943	0.0370132	0.0396735	0.0976838	0.159636	0.104605	0.107376	0.261403	0.209746	0.398425	0.143023	0.127401	0.295439	0.295398	0.00828743	0.22967	0.295039	0.339024	0.280502	0.0479931	0.222739	0.361403	0.658638	0.104453	0.0939619	0.367648	0.315344	0.125969	0.113168	0.144218	0.014994	0.486067	0.658638
ALDH8A1	0.278131	0.120736	0.177836	0.0504187	0.0495585	0.169171	0.212954	0.156092	0.25401	0.0712604	0.117088	0.305659	0.0801773	0.115046	0.100641	0.159708	0.253009	0.0495282	0.051967	0.134834	0.0582619	0.0458674	0.0613059	0.0428433	0.0437129	0.360983	0.25935	0.0490707	0.133129	0.107165	0.0793502	0.0712087	0.268815	0.0592502	0.271604	0.148091	0.0636543	0.133529	0.28383	0.0794955	0.115219	0.374764	0.0509578	0.465092	0.167908	0.465092
ALDH9A1	0.0884353	0.0884353	0.289017	0.224208	0.186184	0.237081	0.171847	0.252924	0.0884353	0.28346	0.170626	0.179307	0.412475	0.356269	0.172305	0.340614	0.0980253	0.353965	0.300859	0.163512	0.322241	0.24458	0.338204	0.21205	0.327106	0.0898194	0.088662	0.289074	0.269979	0.192256	0.299868	0.319136	0.116674	0.27235	0.283671	0.29042	0.281724	0.19343	0.150629	0.147269	0.270718	0.24195	0.107948	0.24485	0.0957947	0.412475
ALDOA	0.0535775	0.0528165	0.0542501	0.0767587	0.0583098	0.082224	0.158808	0.12841	0.0945265	0.0641543	0.069492	0.123772	0.0771567	0.0570333	0.0843983	0.107625	0.0731855	0.122864	0.0525759	0.246556	0.142279	0.90799	0.402868	1.07559	0.237706	1.58136	1.469	0.205898	0.173676	0.0906201	0.0887881	0.0781706	0.0646809	0.129242	0.0767965	0.199582	0.166222	0.0542376	0.343641	0.0608445	0.0532673	0.130619	0.129742	0.158926	0.073225	1.58136
ALDOB	0.0376313	0.0760071	0.0288034	0.0325621	0.195748	0.0498503	0.0984914	0.0149677	0.0453923	0.0702526	0.00841587	0.135709	0.0799956	0.0686697	0.060365	0.0995081	0.415042	0.0270255	0.020804	0.0504371	0.0414618	0.00109011	0.0048128	0.186702	0.115825	0.0975697	0.051217	0.0898852	0.274428	0.00603099	0.339626	0.127001	0.025789	0.399574	0.0171009	0.000741409	0.496212	0.0318513	2.31412	0.220713	0.392505	0.357718	0.102904	0.643881	0.00945007	2.31412
ALDOC	0.103844	0.0722131	0.0752429	0.350676	0.312476	0.0778192	0.243882	0.16541	0.0848334	0.464044	0.0719601	0.146526	0.292066	0.270612	0.0937392	0.216256	0.075298	0.125673	0.26504	0.138356	0.354226	0.0717701	0.14833	0.0717867	0.344531	0.255308	0.974782	0.780753	0.178698	0.131063	0.14833	0.303575	0.211749	0.397508	0.393332	0.46337	0.432819	0.0764038	0.180252	0.123823	0.905244	0.0973362	0.405253	0.157711	0.0738349	0.974782
ALG1	0.0245555	0.0725118	0.0699883	0.0744427	0.054255	0.0855919	0.0196517	0.072719	0.0166774	0.21175	0.0107942	0.0502583	0.092226	0.139088	0.0844495	0.0705562	0.208994	0.0094275	0.00689287	0.0486305	0.0216497	0.0153663	0.0242398	0.0437113	0.0129606	0.0177115	0.0262112	0.173824	0.0690928	0.0621807	0.220108	0.0865567	0.155301	0.0493977	0.0065879	0.128104	0.141783	0.406151	0.316378	0.151311	0.158112	0.665847	0.784325	0.505575	0.102869	0.784325
ALG10	0.427225	0.419364	0.430905	0.419417	0.42761	0.424129	0.456342	0.439445	0.421857	0.449691	0.422007	0.448329	0.427117	0.425965	0.428053	0.42094	0.456153	0.484447	0.502054	0.480419	0.489016	0.455141	0.419704	0.519731	0.542585	0.436807	0.424909	0.458421	0.446454	0.430157	0.423587	0.494543	0.421858	0.467751	0.429648	0.439107	0.492732	0.875665	0.468944	0.429287	0.594016	0.43883	0.493734	0.521704	0.803745	0.875665
ALG10B	0.790776	0.606744	0.295478	0.161999	0.151196	0.345133	0.631012	0.576428	0.225096	0.187395	0.225253	0.299082	0.392423	0.440932	0.324919	0.215644	0.218895	0.107254	0.141507	0.364382	0.456688	0.889064	0.543743	0.128554	0.385134	0.367551	0.565368	0.622697	0.346196	0.261533	0.513613	0.420845	0.330584	0.37032	0.156342	0.326383	0.0935231	0.107941	0.0944459	0.80088	0.0946227	0.474716	0.147994	0.231465	0.19989	0.889064
ALG11	0.202328	0.196517	0.205334	0.19591	0.218467	0.19216	0.189665	0.190597	0.192608	0.193717	0.220486	0.197574	0.195009	0.19739	0.192886	0.194416	0.191563	0.1899	0.201131	0.229138	0.189722	0.192265	0.1992	0.200732	0.206286	0.189832	0.190918	0.211574	0.200112	0.18978	0.215269	0.259426	0.189749	0.348549	0.343993	0.193001	0.290918	0.690508	0.507664	0.319949	0.192812	0.198405	0.304044	0.952669	0.594073	0.952669
ALG12	0.40009	0.364562	0.739617	0.684711	0.557605	0.779253	0.51279	0.500267	0.789087	0.678367	0.73121	0.556978	0.82097	0.808956	0.556996	0.619946	0.766225	0.389875	0.433934	0.366557	0.47468	0.407962	0.436847	0.367856	0.505111	0.473239	0.446615	0.597727	0.451202	0.530242	0.371791	0.369525	0.470614	0.679104	0.532474	0.452211	0.369371	0.401229	0.377461	0.669517	0.451511	0.35866	0.836055	0.367757	0.359265	0.836055
ALG13	0.0728806	0.0728806	0.108018	0.0902329	0.0774825	0.107496	0.0747472	0.0825958	0.106178	0.0735274	0.0796293	0.0845039	0.100663	0.0813355	0.417527	0.0744925	0.562774	0.472513	0.460529	0.1799	0.387374	0.0808529	0.26583	0.0766049	0.299728	0.0829255	0.191818	0.104505	0.104578	0.212873	0.366732	0.114256	0.147985	0.541463	0.796456	0.0728809	0.0736499	0.0790276	0.32769	0.0854076	0.228307	0.297293	0.248362	0.318651	0.161805	0.796456
ALG14	0.0432088	0.102351	0.399716	0.0941645	0.126856	0.285234	0.0827433	0.194866	0.29281	0.433513	0.559884	0.236764	0.041523	0.0496375	0.140074	0.180531	0.10595	0.592339	0.393673	0.435001	0.587725	0.0761057	0.146842	0.0162117	0.25532	0.339124	0.473537	0.164746	0.428325	0.359035	0.152412	0.142972	0.299857	0.108108	0.168005	0.203342	0.137873	0.0164205	0.0391475	0.658628	0.335608	0.123069	0.0176874	0.018774	0.0203793	0.658628
ALG1L	0.214313	0.16372	0.0966641	0.0837094	0.0712606	0.143758	0.0998444	0.0771839	0.0796793	0.075451	0.106043	0.203366	0.0988089	0.0899029	0.14162	0.0681786	0.0836541	0.0825611	0.102297	0.0793408	0.150223	0.0788776	0.117653	0.095147	0.0672332	0.260969	0.153906	0.119536	0.0784416	0.108115	0.110908	0.205457	0.22906	0.0682241	0.184713	0.131994	0.0927386	0.0761967	0.115474	0.356521	0.146545	0.06773	0.360953	0.0680409	0.147069	0.360953
ALG1L2	0.190181	0.270531	0.159055	0.157211	0.167682	0.17055	0.157211	0.157211	0.171661	0.157211	0.157211	0.162959	0.157211	0.157211	0.157211	0.157211	0.157211	0.167659	0.157211	0.277199	0.157673	0.196327	0.175754	0.157211	0.189678	0.177325	0.702661	0.28765	0.158922	0.157211	0.157211	0.157211	0.484926	0.274374	0.346405	0.245236	0.370075	0.221566	0.243735	0.316159	0.250079	0.202036	0.160056	0.276362	0.213634	0.702661
ALG1L9P	0	0	0.0141583	0.0700762	0.0217327	0.00422422	0	0.407223	0	0.102067	0.0496782	0.041317	0.143052	0.000330017	0.131091	0.049312	0.0511991	0.0387857	0.102596	0.217301	0.000105818	0.21757	0.335907	2.2071e-05	0.241122	0.607422	0.615045	0.025903	0.396999	0.00823205	0.126483	0.0432888	0.151677	0.322635	0.263523	0.142065	0.0406641	0.00221488	0.42184	0.00161494	0.00114866	0.57157	0.0899553	0.0405494	0.00252841	0.615045
ALG2	0.256973	0.17801	0.159959	0.281997	0.161381	0.163588	0.379366	0.285292	0.147062	0.180809	0.156132	0.283345	0.204951	0.212461	0.172437	0.210882	0.816231	0.298287	0.442897	0.176982	0.263221	0.368884	0.201473	1.06009	0.148515	0.18096	0.151291	0.197755	0.16324	0.390708	0.361685	0.246765	0.15816	0.157622	0.162283	0.507619	0.313406	0.257846	0.65218	0.273405	0.192493	0.174286	1.48529	1.07804	0.209608	1.48529
ALG3	0.405975	0.463368	0.400764	0.401089	0.63173	0.486016	0.211426	0.279298	0.495295	0.128745	0.802703	0.166004	0.149267	0.157517	0.504734	0.240336	0.132484	0.162905	0.379752	0.335612	0.138969	0.252089	0.174291	0.501143	0.137777	0.0874273	0.0875224	0.199255	0.236134	0.207796	0.252483	0.255877	0.147663	0.403174	0.157264	0.121065	0.192609	0.150051	0.203174	0.511651	0.332685	0.0938513	0.96542	0.103733	0.0880688	0.96542
ALG5	0.180647	0.275193	0.143691	0.604523	0.652435	0.126004	0.111245	0.128801	0.468582	0.544864	0.198977	0.362654	0.592071	0.613508	0.60489	0.579363	0.0472809	0.2506	0.235818	0.111372	0.258209	0.0353459	0.16168	0.0374023	0.199208	0.0958119	0.105095	0.309195	0.17131	0.137447	0.0345988	0.0548407	0.667026	0.0571501	0.0470779	0.0363428	0.19623	0.487322	0.0705952	0.256668	0.101836	0.136159	0.104309	0.0373433	0.119064	0.667026
ALG6	0.921367	1.12679	0.0695363	0.653984	0.760383	0.0695363	0.107818	0.253517	0.570442	0.339444	0.637104	0.348113	0.34076	0.407811	0.458853	0.468124	0.174212	0.572589	0.801139	0.856243	0.837551	0.645839	0.700539	0.718445	0.885766	0.633986	0.475544	0.49002	0.281625	0.605803	0.461415	0.476994	0.235004	0.425088	0.486248	0.419077	0.228647	0.259549	0.0874878	0.164436	0.0734238	0.600196	0.220851	0.126637	0.087465	1.12679
ALG8	0.135694	0.179878	0.263639	0.458205	0.425174	0.239324	0.346564	0.198266	0.639502	0.190609	0.3216	0.353922	0.200712	0.251272	0.250769	0.236603	0.59263	0.0788246	0.0868387	0.0778874	0.076937	0.202963	0.110689	0.0902923	0.0768939	0.206102	0.152981	0.646911	0.198487	0.107771	0.113927	0.177686	0.249871	0.0784335	0.0882173	0.0768813	0.293798	0.990311	0.0956951	0.147821	0.0772407	0.601576	0.201537	1.01889	1.02223	1.02223
ALG9	0.515818	0.301167	0.0196088	0.0751411	0.0509706	0.0294669	0.0464885	0.0192187	0.0211823	0.0405025	0.112111	0.0443034	0.0519304	0.038034	0.0302905	0.0192036	0.856638	0.641936	0.39852	0.251919	0.623526	0.145577	0.548148	0.120221	0.654317	0.53232	0.484546	0.20358	0.0546406	0.0248532	0.0240937	0.0222056	0.0328177	0.151005	0.392561	0.564198	0.0203472	0.126243	0.121823	0.227776	0.0674576	0.194035	0.0601622	0.241494	0.161292	0.856638
ALK	0.0529218	0.0363096	0.324144	0.22868	0.173647	0.267828	0.212263	0.114191	0.0853335	0.251165	0.308457	0.0503033	0.385902	0.258803	0.356836	0.167661	0.10488	0.575126	0.168659	0.628251	0.524807	0.723004	0.7788	0.24426	0.295214	0.432682	0.737954	0.240261	0.276831	0.424342	0.357441	0.45594	0.169811	0.307468	0.0779019	0.046565	0.156478	0.0819401	0.194018	0.0427784	0.254107	0.148319	0.243906	0.340303	0.0359952	0.7788
ALKAL1	0.234966	0.454173	0.647113	0.531183	0.496427	0.779987	0.629197	0.243378	0.197075	0.197075	0.697248	0.32273	0.600494	0.641226	0.253213	0.42952	1.14091	0.33534	0.236764	0.201384	0.273709	0.886027	0.723118	0.524428	0.323191	0.672206	0.621345	0.26247	0.442034	0.225651	0.545217	0.695646	0.249917	0.616911	0.241084	0.198413	0.526816	0.272654	0.270676	0.609919	0.208602	0.344209	0.475013	0.202357	0.229694	1.14091
ALKAL2	0.26498	0.220942	0.13647	0.136411	0.138068	0.13809	0.302058	0.336246	0.135438	0.135438	0.26894	0.200813	0.338245	0.202622	0.144715	0.357173	0.261761	0.222477	0.254812	0.148082	0.199476	0.198308	0.165901	0.208052	0.27042	0.180609	0.627162	0.14972	0.172905	0.250244	0.1369	0.177568	0.148595	0.224086	0.342188	0.243698	0.170596	1.00015	0.265165	0.191459	0.191018	0.185995	0.251575	0.199969	0.273657	1.00015
ALKBH1	1.67584	2.18667	2.48887	2.22247	2.60607	2.67342	2.00176	1.68527	1.88844	1.20656	1.93485	1.89938	1.66099	1.76907	2.58407	2.58524	2.24976	1.14538	1.17291	1.23526	1.11655	0.826686	0.835949	0.933492	1.30951	0.994232	1.39068	1.48146	1.46444	2.14493	1.42478	1.55736	1.7757	1.22664	0.985659	2.34986	0.956144	1.66501	0.815817	1.21983	1.69426	2.36295	1.78837	1.26974	1.8893	2.67342
ALKBH2	0.436699	0.462841	0.369959	0.638061	0.749499	0.378145	0.235018	0.236817	0.139488	0.253576	0.384127	0.459679	0.382396	0.61729	0.385715	0.487541	0.133138	0.312865	0.214336	0.237679	0.173072	0.39057	0.534325	0.460814	0.279178	0.238324	0.478813	0.398098	0.191067	0.271881	0.237576	0.22072	0.189489	0.472969	0.924502	0.697359	0.384966	0.161831	0.270579	0.20655	0.182182	0.551583	0.469991	0.137514	0.145758	0.924502
ALKBH3	0.393092	0.395609	0.300531	0.0827419	0.106431	0.271459	0.150409	0.0720949	0.133787	0.0831614	0.106029	0.075862	0.348799	0.30049	0.191602	0.350651	0.0654845	0.342763	0.416616	0.390406	0.297201	0.0653836	0.0657053	0.816108	0.178216	0.0714205	0.0662819	0.0655294	0.0673186	0.0748109	0.0695353	0.0860395	0.170037	0.0722076	0.105629	0.0764954	0.115815	0.153849	0.317271	0.791051	0.0917676	0.0730915	0.0656509	0.627144	0.518574	0.816108
ALKBH3-AS1	0	0	0.193268	0.122198	0.0945964	0.114645	0.0375376	0.032743	0.0382432	0.0535031	0.0567756	0.27802	0.174292	0.233013	0.297477	0.207111	0.169437	0.00195302	0.000958762	0.0036391	0.00573028	0.455351	0.0430292	0.538045	0.0168137	0.00475284	0.00134842	0.00477601	0.000341463	0.00269541	0.000377934	0.000342164	0.0147421	0.00690292	0.0225966	0.00687187	0.293134	0.784201	0.200138	0.000654883	0.0169358	0.000553424	0.00305106	0.398951	0.769422	0.784201
ALKBH4	0.852198	0.812962	0.815607	0.472764	0.6524	0.648086	0.461277	0.593415	0.643269	0.8388	0.781532	0.635572	1.07023	0.862893	0.387685	0.915167	0.0760826	1.35107	0.992669	0.728731	0.761482	1.16427	0.940786	0.503275	0.704498	0.551344	0.770485	0.976261	0.489096	0.299778	0.616655	0.851229	0.966056	0.477633	0.263717	0.51742	0.524255	0.821338	0.263386	0.524336	0.23458	0.89206	0.461504	0.17511	0.123118	1.35107
ALKBH5	0.535984	0.735683	0.0468825	0.883993	0.486232	0.0468825	0.386049	1.00076	0.591536	0.270491	1.33243	0.625893	0.753873	0.837517	0.833891	0.432484	0.381966	0.24461	0.402235	0.637253	0.575432	0.651599	0.375786	0.462463	0.462519	0.271684	0.567345	0.599875	0.777173	0.367217	0.247062	0.118572	0.596275	0.381939	0.45062	1.24509	1.2267	0.712464	0.0498044	1.24597	0.318498	1.29573	0.0918648	2.13663	1.02648	2.13663
ALKBH6	0.135054	0.135054	0.25488	0.49703	0.614108	0.227427	0.135054	0.22801	0.137633	0.143905	0.242606	0.250517	0.468785	0.465979	0.141144	0.218199	0.25033	0.909248	0.353287	0.33374	0.919244	0.989724	0.616663	0.736936	0.420542	0.142329	0.137479	0.278024	0.257415	0.138479	0.386446	0.571277	0.157942	0.205931	0.251637	0.141145	0.14994	0.634853	0.269291	0.292135	0.401451	1.04106	0.322163	0.152287	0.326272	1.04106
ALKBH7	0.924548	1.18849	1.87721	1.76353	1.66631	1.85076	1.31144	1.91175	1.90493	1.26122	1.97055	1.15901	1.8815	1.62165	1.94263	1.44426	0.901272	2.4115	2.12837	2.35515	3.59226	1.14588	1.9183	1.96057	1.81657	2.33436	2.64953	2.41459	1.09936	1.50996	1.85242	2.20305	3.16502	0.856228	0.942377	0.907701	1.8219	0.978899	0.929524	0.892842	0.962347	0.944339	0.869469	1.38304	1.23358	3.59226
ALKBH8	0.985078	0.909714	0.798009	0.738336	0.759126	0.768316	0.713587	0.745886	0.851051	0.709313	0.721547	0.727469	0.710293	0.724378	0.744211	0.763232	0.981346	0.715756	0.710884	0.720829	0.709463	0.744212	0.718561	0.918135	0.744583	0.716826	0.722302	0.875442	0.722036	0.765065	0.742272	0.713183	0.853345	0.726309	0.711496	0.755485	0.758427	0.973357	0.790602	1.20453	0.726608	0.733716	0.816844	0.99744	0.728772	1.20453
ALLC	0.516278	0.459135	0.276147	0.525478	0.51747	0.276147	0.470358	0.38496	0.276147	0.276147	0.42971	0.406932	0.409783	0.387375	0.331844	0.3875	0.280311	0.457426	0.33465	0.340737	0.285967	0.391526	0.421441	0.438063	0.465082	0.421283	0.412076	0.572819	0.377667	0.336159	0.455845	0.448758	0.355138	0.410821	0.517595	0.35801	0.597506	0.362161	0.371778	0.329482	0.387294	0.411309	0.476708	0.667824	0.482238	0.667824
ALMS1	1.11315	1.41676	0.963426	0.928591	1.02085	0.947695	1.00287	1.00461	0.930708	0.928591	0.928591	1.1553	0.946204	1.21605	1.48091	1.04722	1.07271	0.939396	0.928591	1.18501	1.02709	1.17257	0.970357	0.996644	1.11896	1.04359	0.99812	1.07986	0.935025	0.985056	0.975177	0.96739	1.39012	1.11353	1.30054	1.1091	0.937068	1.0193	1.48063	0.992579	1.03424	1.00126	1.08835	1.43252	0.968519	1.48091
ALOX12	0.167602	0.60767	0.369061	0.780899	0.614887	0.49989	0.288071	0.509136	0.22821	0.0783736	0.704521	0.484053	0.210917	0.123521	0.204207	0.240617	0.716866	0.0733136	0.191966	0.0977136	0.134321	0.257334	0.139847	0.132973	0.129576	0.163651	0.283196	0.364791	0.296133	0.21061	0.312936	0.300281	0.162107	0.499665	0.540181	0.0622937	0.115938	0.0572842	0.720773	0.0453703	0.273821	0.0751703	0.345638	0.352234	0.124095	0.780899
ALOX12-AS1	0.384553	0.384553	0.716862	1.12908	0.96282	0.847823	0.65055	0.892574	0.575792	0.425631	1.05239	0.862724	0.558393	0.470791	0.551445	0.588115	1.06429	0.420642	0.539573	0.445005	0.48181	0.639607	0.517018	0.480104	0.476973	0.543918	0.667247	0.741198	0.669865	0.565172	0.694913	0.680582	0.528353	0.869942	0.904844	0.402235	0.464687	0.403718	1.07315	0.39413	0.645431	0.433227	0.708897	0.712278	0.477902	1.12908
ALOX12B	0.339474	0.86975	2.73631	1.63695	1.67023	2.41477	1.74427	1.46414	2.34038	1.57896	2.51432	1.38423	1.93223	1.73389	1.04142	1.78948	0.477362	1.55825	1.23159	0.651467	1.15104	0.346174	0.912346	0.335018	0.973718	1.08641	1.02885	1.70599	2.30077	1.15186	1.91578	0.838489	0.397182	0.740178	0.759119	0.553365	0.646543	0.506118	0.100956	0.210339	1.16151	0.222402	0.188153	0.0824554	0.744758	2.73631
ALOX15	0.0504952	0.032862	0.0321066	0.0573383	0.0311198	0.0430509	0.178288	0.575271	0.0465545	0.0838935	0.05135	0.0387179	0.0955193	0.0460616	0.0808532	0.0315383	0.0310153	0.0371286	0.0444755	0.151919	0.0310153	0.0523068	0.0387616	0.0316755	0.0319588	0.053756	0.0404695	0.031713	0.307563	0.175165	0.11036	0.133406	0.127936	0.0376516	0.0439926	0.0422712	0.036298	0.0728574	0.307611	0.0465639	0.0433513	0.260658	0.121016	0.317304	0.0730387	0.575271
ALOX15B	0.819305	0.6204	0.568133	0.582947	0.577219	0.572909	0.780426	0.810639	0.572332	0.566286	0.56617	0.562234	0.560597	0.571035	0.597594	0.560508	0.934098	0.693873	0.684263	0.578665	0.894502	0.60539	0.668213	0.624646	0.613481	0.649374	0.560457	0.564425	0.612341	0.628366	0.570409	0.605704	0.561865	0.746663	0.866974	0.560396	0.619445	0.961391	0.586113	0.561917	0.574286	0.731988	1.16699	2.21881	1.92565	2.21881
ALOX5	0.917351	1.18013	0.90266	0.791207	0.94723	0.944943	0.674248	0.759507	1.43511	0.81334	0.888789	1.40932	0.927853	1.00038	1.10513	1.01021	1.19587	0.541708	0.61418	0.77677	0.505514	0.77885	0.594698	1.01522	1.04861	0.576187	0.530108	0.536149	0.840789	0.947704	0.556599	0.524231	0.514542	0.605823	0.615948	0.491208	0.534162	1.08426	0.561737	1.18204	0.864621	0.521422	0.530327	0.488834	1.2591	1.43511
ALOX5AP	1.79623	1.27858	1.11395	1.14134	1.20587	1.11601	1.108	1.12608	1.13814	1.13437	1.10895	1.1172	1.1592	1.14393	1.1892	1.22888	1.10774	1.13596	1.20703	1.13528	1.15144	1.10937	1.11185	1.10955	1.16224	1.12161	1.13439	1.10726	1.14874	1.2061	1.11725	1.12855	1.15565	1.1365	1.12531	1.11838	1.45552	1.11376	1.42369	1.3384	1.15202	1.10716	1.17181	1.16841	1.11258	1.79623
ALOXE3	0.358252	0.179652	0.271863	0.739455	1.23502	0.413076	0.0739585	0.171366	0.595663	0.754657	0.633076	0.203154	0.624988	0.604194	0.650087	0.587751	1.07569	0.0141901	0.014377	0.0342225	0.177815	0.0184528	0.0480154	0.0159719	0.165954	0.0133216	0.148173	0.205339	0.0335018	0.0304817	0.015608	0.0457039	0.225652	0.0663618	0.140277	0.441065	0.804509	0.113369	0.0201692	0.685867	1.14245	0.0484958	0.0205109	0.393314	0.138566	1.23502
ALPI	0.00266742	0.0408904	0.00510165	0.0187233	0.0241118	0.0130572	0.096082	0.0266825	0.0456077	0.101539	0.0287482	0.0143624	0.0442874	0.0201548	0.00848755	0.0272097	0.0676377	0.147403	0.171741	0.0841458	0.242212	0.0589996	0.0245084	0.14794	0.0204848	0.00496754	0.0321526	0.0659084	0.00191108	0.00909955	0.0831217	0.121598	0.00734345	0.0653161	0.343346	0.197992	0.115584	0.0918448	0.0352711	0.00162748	0.00598704	0.00359903	0.0578538	0.0222022	0.0855903	0.343346
ALPK1	0.0765123	0.136865	0.683737	0.322156	0.394115	0.676822	0.373821	0.423272	0.256384	0.267183	0.253779	0.278825	0.0406902	0.315378	0.178242	0.474139	0.0425488	0.654784	0.468106	0.392921	0.529427	0.206035	0.458055	0.138565	0.790564	0.607908	0.0405875	0.0410264	0.955108	0.912239	0.698258	0.0424328	0.0453993	0.604918	0.226328	0.177755	0.119978	0.0509037	0.094083	0.0832171	0.492486	0.741596	0.20066	0.0581171	0.152919	0.955108
ALPK2	0.0239742	0.0710296	0.110727	0.0824821	0.0668178	0.0979671	0.0297542	0.0181323	0.0365121	0.268967	0.284411	0.0162359	0.400876	0.145699	0.133945	0.0402691	0.223396	0.125803	0.0737978	0.366479	0.0781754	0.203545	0.0315645	0.0740152	0.0169929	0.04027	0.0582271	0.0322515	0.0190022	0.024711	0.0434402	0.0422514	0.227771	0.216175	0.0331639	0.0193938	0.115314	0.135851	0.0173308	0.016342	0.67787	0.0232553	0.0691505	0.0965822	0.0451624	0.67787
ALPK3	0.322225	0.262468	0.246067	0.0926745	0.343655	0.280841	0.713331	0.367599	0.206245	0.158077	0.211619	0.35582	0.0832185	0.146901	0.0933645	0.25331	0.0849363	0.135643	0.156513	0.203024	0.409876	0.08906	0.139175	0.106364	0.383851	0.26164	0.17518	0.141124	0.311572	0.104826	0.201605	0.30268	0.174058	0.409237	0.572137	0.210783	0.0860389	0.0979032	0.534513	0.0812066	0.188276	0.0911814	0.0797914	0.0837998	0.109603	0.713331
ALPL	0.0136727	0.0445877	0.116677	0.00821019	0.017503	0.163808	0.0399099	0.0349112	0.0193712	0.113335	0.0118625	0.0130348	0.0928122	0.1072	0.0776625	0.0968911	0.052096	0.213762	0.239195	0.0603881	0.202615	0.0914647	0.126215	0.163274	0.0974516	0.0498905	0.161727	0.0147209	0.0650536	0.129884	0.00913845	0.0291769	0.0075112	0.0138553	0.0553923	0.390282	0.812063	0.0344522	0.614364	0.013273	0.0462804	0.254949	0.048197	0.0867918	0.251949	0.812063
ALPP	0.303296	0.307632	0.307087	0.351113	0.378731	0.30299	0.370488	0.316662	0.30794	0.392896	0.315557	0.344592	0.370406	0.369509	0.394128	0.333769	0.352132	0.324064	0.351108	0.320994	0.329286	0.305095	0.30605	0.306098	0.307079	0.31069	0.311829	0.385604	0.430118	0.302989	0.387243	0.315849	0.304353	0.427199	0.321162	0.355622	0.413903	0.629418	1.08409	0.574447	0.303074	0.406389	0.645616	0.314431	0.311146	1.08409
ALPPL2	1.14411	1.14272	1.14305	1.14228	1.14376	1.14519	1.15288	1.14183	1.15826	1.14414	1.18789	1.16135	1.14503	1.14627	1.27336	1.14199	1.18795	1.14723	1.34445	1.21682	1.14242	1.33021	1.14586	1.36039	1.14208	1.16865	1.15499	1.14549	1.16585	1.20013	1.14165	1.15249	1.15085	1.16091	1.18982	1.14179	1.18548	1.14243	1.1591	1.2068	1.14791	1.15395	1.47925	1.33001	1.28406	1.47925
ALS2	0.258658	0.247792	0.255868	0.287125	0.328179	0.248075	0.252638	0.25118	0.246622	0.419627	0.247287	0.408863	0.247246	0.307398	0.292245	0.266851	0.378927	0.697423	0.537423	0.416147	0.56157	0.346035	0.359591	0.291851	0.484051	0.347723	0.278454	0.262337	0.348663	0.444129	0.337816	0.388385	0.249031	0.505513	0.699327	0.516231	0.252706	0.957559	0.48967	0.283078	1.34236	0.375927	0.287487	0.255203	0.404022	1.34236
ALS2CL	0.606081	0.675998	0.971384	0.881204	0.873081	0.942755	0.822496	0.818365	0.844472	1.66266	0.823937	0.960914	1.06474	1.12386	1.16753	1.14845	0.609802	1.60855	1.43558	0.908347	1.38273	0.931194	0.94875	1.41631	1.46294	0.80619	0.94966	1.14198	0.807696	0.82657	0.837203	0.763382	1.0002	1.00617	1.62686	1.0712	0.732057	0.599903	0.801355	0.602874	0.839453	1.02589	0.824152	0.663812	0.647863	1.66266
ALS2CR12	0.136225	0.250343	0.348953	0.469559	0.906592	0.366303	1.28288	1.56529	1.04975	0.989179	0.692603	0.789735	0.526714	0.693765	1.10745	0.332984	0.812842	0.128598	0.121266	0.033717	0.0508031	1.16234	0.626127	0.416698	0.313636	0.152163	0.616598	0.698796	0.0842524	0.286054	0.0247797	0.31563	0.55385	0.328723	0.899475	0.15029	0.0253095	0.480513	0.0486061	1.23831	0.0244539	0.976849	0.297538	0.187749	0.658059	1.56529
ALX1	0.375993	0.484801	0.131721	0.10113	0.109811	0.107478	0.100412	0.10249	0.0998593	0.100322	0.105581	0.130473	0.100201	0.109896	0.209378	0.100069	0.101471	0.100311	0.0998922	0.10998	0.118158	0.137556	0.102904	0.178165	0.0997901	0.114304	0.113389	0.145863	0.104161	0.0997868	0.10956	0.100048	0.129868	0.100982	0.123988	0.132803	0.223635	0.202481	0.100813	0.0997626	0.100663	0.118629	0.116309	0.126873	0.121872	0.484801
ALX3	0.335476	0.284098	0.0439669	0.103755	0.139699	0.0691584	0.00313447	0.0305925	0.164343	0.00250962	0.156921	0.0290844	0.0297036	0.0180405	0.0219188	0.0239208	0.113587	0.0884948	0.0750161	0.154796	0.0513049	0.0117211	0.0448487	0.00357621	0.0451283	0.018652	0.0103997	0.00437812	0.00236572	0.00103906	0.00253492	0.0637714	0.0851882	0.178171	0.10937	0.0302934	0.195918	0.011144	0.0604271	0.270647	0.378083	0.000605412	0.00771086	0.000751543	0.0656377	0.378083
ALX4	0.712208	0.68357	0.851175	0.709643	0.711537	0.770693	0.735346	0.778402	0.775089	1.18402	0.694686	0.740176	1.12514	1.11906	0.963164	0.915256	0.742192	1.47712	1.19063	1.22602	1.23248	0.888539	1.00438	0.771843	1.02445	0.968788	1.03617	1.1904	0.859197	0.926659	0.805691	0.997121	1.20562	0.762465	0.911642	1.31973	1.35689	0.7443	0.689791	0.778935	1.01542	1.20963	0.682348	1.02273	1.05927	1.47712
ALYREF	0.0587088	0.0587088	0.0812181	0.0968637	0.0863187	0.0889073	0.069909	0.0597481	0.0587088	0.114745	0.117761	0.0753478	0.0638166	0.0772913	0.059571	0.088022	0.227185	0.245241	0.246682	0.21723	0.211951	0.196069	0.25651	0.189819	0.302759	0.501815	0.356762	0.54027	0.058941	0.0769139	0.0595562	0.0613693	0.388968	0.0592037	0.0610423	0.133375	0.524958	0.140618	0.0602855	1.07455	0.152992	0.0597805	0.203936	0.0849941	0.146614	1.07455
AMACR	1.37188	1.12687	0.979178	1.103	1.0137	0.923878	0.715378	0.708621	0.999993	0.781705	0.92331	0.725587	0.986368	0.831233	0.783311	0.820655	0.908667	1.17456	0.950225	1.20412	1.17396	0.938557	0.937658	1.58168	1.05751	0.968972	0.955689	0.792577	0.786358	0.933252	1.15587	1.09626	0.888707	0.715768	0.705855	0.755182	0.711187	0.933635	0.757618	0.697285	0.919896	0.82498	0.714135	0.877617	0.69632	1.58168
AMBN	0.202111	0.00287001	0.082191	0.0750003	0.324048	0.0562776	0.039132	0.00299683	0.138601	0.43289	0.114381	0.0658174	0.236584	0.15792	0.0234696	0.036721	0.375506	0.0760919	0.0830949	0.00307598	0.0688898	0.142932	0.122671	0.0488046	0.202803	0.0110089	0.0160395	0.0856994	0.591558	0.208981	0.0190228	0.00400618	0.00376744	0.0166856	0.00651242	0.00645932	0.0710559	0.374874	0.0139304	0.085647	0.296808	0.0732399	0.00763983	0.305595	0.471791	0.591558
AMBP	0.0569522	0.0717425	0.0677164	0.0569069	0.0780146	0.0679209	0.150352	0.0645885	0.111849	0.0778394	0.0573601	0.133301	0.0567775	0.058691	0.0586053	0.0581569	0.124341	0.057975	0.0583177	0.123801	0.0636105	0.0605574	0.0599945	0.0588236	0.0634901	0.0737393	0.0791736	0.0570795	0.0571741	0.0648353	0.0609889	0.0733445	0.0586149	0.0989163	0.0576648	0.0748105	0.231891	0.0585479	0.0573442	0.0684513	0.0572059	0.119902	0.126398	0.230787	0.0996856	0.231891
AMBRA1	0.516464	0.464151	0.441852	0.38573	0.4343	0.439117	0.478491	0.386768	0.454592	0.386966	0.386425	0.385087	0.38816	0.389025	0.382654	0.382266	0.749414	0.710594	0.539048	0.516931	0.696772	0.681729	0.753525	0.554347	0.706429	0.700314	0.816208	0.450568	0.40501	0.5386	0.608319	0.737523	0.642959	0.482327	0.394533	0.528375	0.803689	0.479511	0.418334	1.11243	0.551258	0.381821	0.531775	0.662856	0.522396	1.11243
AMD1	0.00112138	0.0169833	0.0925981	0.319661	0.200812	0.0464903	0.182032	0.290456	0.688993	0.999801	0.180138	0.106902	0.118465	0.229421	1.02791	0.261569	0.0848071	0.031347	0.0915856	0.170561	0.0857145	0.182308	0.0811432	0.351511	0.0553455	0.245079	0.0981584	0.349791	0.143363	0.0601518	0.170397	0.294928	0.177526	0.148519	0.00093347	0.000907316	0.603122	0.1361	0.00233999	0.75905	0.11156	0.0412636	0.406537	0.0993546	0.00689751	1.02791
AMDHD1	0.340753	0.577922	0.660767	0.555262	0.556042	0.706591	0.434504	0.457451	0.643567	0.52705	0.457376	0.682121	0.639836	0.537901	0.420493	0.6209	0.260261	0.719927	0.747838	0.586066	0.723973	0.464874	0.629518	0.647809	0.782667	0.628357	0.610093	0.553575	0.394881	0.639475	0.49625	0.515169	0.53459	0.488751	0.513486	1.31992	0.262464	0.275668	0.329148	1.18937	0.399577	0.421053	0.345881	0.249179	0.335908	1.31992
AMDHD2	0.00342349	0.0867919	0.62691	1.5103	0.72192	0.406041	0.109011	0.16935	0.325221	0.0681257	0.173754	0.39218	0.171564	0.185637	0.109974	0.274153	0.46207	0.134094	0.200215	0.203634	0.0391779	0.0643479	0.0518589	0.0608429	0.0771023	0.143956	0.0233755	0.456533	0.0591226	0.0946094	0.0715056	0.144575	0.292397	0.643224	0.685598	0.681607	0.245458	0.0137789	0.658863	0.173038	0.230217	0.156224	0.0240479	0.067701	0.00345119	1.5103
AMELX	0.740114	0.740114	0.865787	0.985256	0.838046	0.806166	0.756431	0.833802	0.92612	0.740122	0.815797	0.826674	0.761937	0.751188	0.777761	0.764815	0.944066	1.00565	1.37486	1.08668	1.03306	1.16297	1.18371	1.49407	1.13145	1.35395	0.891123	1.08575	0.743435	1.14511	0.883978	0.996611	0.83904	0.939789	0.827555	0.910734	0.818928	0.841242	0.951586	0.818336	0.74173	1.21046	1.12893	0.968041	1.04016	1.49407
AMER1	0.781194	0.781194	0.792608	0.792816	0.786957	0.781292	0.977869	0.811321	1.42101	0.781976	0.915507	0.785361	0.799526	0.857692	1.14992	0.932845	1.18654	0.976289	1.15152	0.827894	1.03889	0.865871	0.781457	0.969865	0.888259	0.791254	0.782105	0.792911	0.790729	0.879792	0.96514	0.998299	0.884838	0.832451	0.917869	1.89777	0.787146	0.791658	0.982788	2.02433	0.781235	0.810214	0.892588	1.04332	0.793209	2.02433
AMER2	0.0695939	0.0742303	0.070079	0.0766746	0.070628	0.0687864	0.0831581	0.197797	0.11319	0.111145	0.130669	0.0678554	0.12467	0.103709	0.106052	0.0668517	0.496065	0.0837691	0.0665333	0.211808	0.147306	0.0918451	0.0669266	0.796487	0.0925589	0.113072	0.0683098	0.143565	0.0669124	0.102858	0.0665738	0.359943	0.452169	0.174112	0.0953652	0.0726558	0.290938	0.437858	0.0872893	0.235719	0.0679142	0.0709596	0.0670013	0.0712522	0.158838	0.796487
AMER3	0.0955105	0.131966	0.307487	0.125577	0.102378	0.3388	0.259849	0.107581	0.115378	0.0540462	0.0827114	0.201083	0.396991	0.266353	0.358718	0.397601	0.0539773	0.101224	0.218168	0.294559	0.208962	0.0861813	0.0552194	0.0873925	0.143381	0.295195	0.308673	0.294803	0.265982	0.599098	0.51698	0.0540426	0.414218	0.0693108	0.333351	0.0604421	0.0722578	0.0628081	0.0546775	0.0772254	0.341421	0.180387	0.0581447	0.104366	0.238901	0.599098
AMFR	0.512692	0.34515	0.303028	0.300623	0.29315	0.295016	0.389853	0.425131	0.338937	0.310509	0.280411	0.319687	0.284014	0.291091	0.301516	0.373577	0.280521	0.461255	0.354117	0.343785	0.443889	0.295009	0.341083	0.3204	0.423081	0.355964	0.412058	0.318306	0.299888	0.336157	0.283557	0.289306	0.409846	0.296712	0.451491	0.407474	0.312591	0.335144	0.340293	0.625905	0.285781	0.30799	0.340626	0.312755	0.288213	0.625905
AMH	1.31512	1.07466	0.303232	0.136689	0.0359784	0.250708	0.765531	0.180258	0.20862	0.185545	0.0794604	0.0827358	0.135981	0.201228	0.202101	0.143599	0.197501	0.0332216	0.043755	0.0561198	0.0429573	0.176144	0.0699934	0.210665	0.0603637	0.0401442	0.0392166	0.138598	0.232313	0.0492199	0.16145	0.0510928	0.0588008	0.0731698	0.0406598	0.047717	0.0960031	0.0408987	0.157702	0.0940377	0.119456	0.0661383	0.0579289	0.0429455	0.0386821	1.31512
AMHR2	0.697434	0.841269	0.633419	0.631547	0.695714	0.699909	0.367036	1.08115	0.513381	0.390419	0.388651	0.813496	0.354706	0.366021	0.431239	0.466766	0.530137	0.286222	0.252642	0.459011	0.250443	0.329672	0.356336	0.300915	0.259686	0.327906	0.277575	0.312532	0.558144	0.39536	0.566292	0.658818	0.452206	0.819636	0.796386	0.380469	0.301016	0.256627	0.519852	0.700415	0.428568	0.27342	0.254956	0.293623	0.275371	1.08115
AMIGO1	0.506799	0.573332	0.233026	0.267463	0.398038	0.167682	0.0613247	0.156131	0.262773	0.0345037	0.4839	0.0274686	1.10316	0.0527669	0.393516	0.39856	0.00186973	0.0764402	0.109337	0.17699	0.198983	0.126431	0.168678	0.00545526	0.0687652	0.066356	0.217983	0.14925	0.0644874	0.000199489	0.0640233	0.16639	0.0055319	0.454296	0.0257288	0.465135	0.525783	0.0992572	0.195563	0.0473526	0.222458	0.115994	0.619367	0.0918972	0.00308665	1.10316
AMIGO2	0.0993268	0.0751011	0.135822	0.14183	0.0769121	0.0926889	0.0838174	0.108369	0.0741254	0.0866409	0.075301	0.0929371	0.400092	0.0758533	0.113453	0.0747276	0.0741541	0.226109	0.320439	0.207155	0.170028	0.47029	0.357687	0.301059	0.319767	0.281118	0.283882	0.276169	0.085495	0.0943435	0.235049	0.324339	0.250672	0.168038	0.442801	0.208741	0.199486	0.231524	0.0791799	0.510854	0.0994654	0.141343	0.0975026	0.105657	0.178475	0.510854
AMIGO3	0.492343	0.476035	0.561455	0.459311	0.460758	0.505166	0.484352	0.485859	0.482831	0.675687	0.456376	0.531526	0.488863	0.618658	0.632373	0.517957	0.455451	0.568249	0.455115	0.5284	0.539479	0.483004	0.735609	0.459483	0.545222	0.588692	0.82312	0.462271	0.765523	0.839445	0.630138	0.569929	0.51457	0.457536	0.523164	0.52128	0.471309	0.456731	0.468698	0.464452	0.516821	0.489962	1.08238	0.525769	0.511177	1.08238
AMMECR1	0.118512	0.118512	0.234252	0.143146	0.121651	0.211422	0.461999	0.128853	0.138261	0.118512	0.447142	0.294206	0.221003	0.155	0.121992	0.863663	0.591687	0.235313	0.133164	0.120674	0.119442	0.149503	0.124104	0.122151	0.134763	0.141401	0.140902	0.119912	0.428391	0.157936	0.14778	0.275398	0.138244	0.165015	0.15363	0.170724	0.308172	0.333639	0.150585	0.129753	0.249565	0.121876	0.11889	0.11892	0.120181	0.863663
AMMECR1L	0.546161	0.468069	0.72021	0.534201	0.701658	0.678974	0.422197	0.424899	0.594331	0.418879	0.433323	0.419267	0.454492	0.418982	0.666633	0.424528	0.599144	0.947435	0.615197	0.622909	0.613342	0.432013	0.475587	0.477097	0.522169	0.511188	0.45626	0.442916	0.419129	0.697783	0.520177	0.551103	0.565149	0.444961	0.422982	0.593025	0.580192	0.445049	0.428916	0.468708	0.658015	0.419688	0.475635	0.420371	0.418999	0.947435
AMN	0.206081	0.106404	0.126912	0.11206	0.127768	0.138547	0.131077	0.375247	0.129529	0.187519	0.108868	0.100171	0.169246	0.170654	0.10949	0.123591	0.211384	0.0997515	0.10037	0.100605	0.099747	0.136919	0.126447	0.540783	0.115099	0.253969	0.253344	0.163681	0.120944	0.105004	0.0997726	0.200833	0.464104	0.12131	0.222295	0.263296	0.315908	0.407944	0.109537	0.115902	0.441114	0.11285	0.112043	0.765057	0.503058	0.765057
AMN1	0.339291	0.320406	0.327627	0.357785	0.318286	0.328176	0.331849	0.373556	0.318153	0.572835	0.367548	0.332411	0.32091	0.364035	0.323862	0.325544	0.359492	0.339033	0.351531	0.401471	0.322588	0.375578	0.338454	0.346923	0.318866	0.328087	0.401595	0.595493	0.449137	0.351783	0.405355	0.412314	0.859432	0.323039	0.756735	0.363078	0.386229	0.320171	0.631314	0.365748	0.484716	0.335493	0.483371	0.911564	0.365843	0.911564
AMOT	0.350512	0.350512	0.44915	0.351753	0.410767	0.418794	0.460528	0.350832	0.38837	0.471276	0.508555	0.449427	0.500065	0.448601	0.35214	0.523532	0.363157	1.05315	0.721892	0.972568	1.25767	0.949365	0.815559	0.641636	1.10438	0.669759	0.714076	0.497838	0.509461	0.397792	0.800382	1.86139	2.31846	0.430245	0.528795	0.350673	1.05709	1.30099	0.856883	0.396576	0.391652	0.617231	0.819139	1.05906	0.615731	2.31846
AMOTL1	0.128477	0.089618	0.148281	0.184455	0.318904	0.124267	0.129373	0.141242	0.16188	0.0841003	0.17779	0.172241	0.35492	0.271498	0.19172	0.146227	0.0892816	0.127862	0.0840149	0.0895514	0.130357	0.411861	0.160805	0.105035	0.0838794	0.0885604	0.0905434	0.0833475	0.100834	0.17222	0.106327	0.0991422	0.0934847	0.105463	0.200814	0.134263	0.119694	0.0952805	0.262788	1.03911	0.243883	0.129628	0.108874	0.159312	0.208754	1.03911
AMOTL2	0.0208864	0.0499042	0.0128167	0.0219977	0.0447036	0.00228088	0.00142383	0.00306971	0.0204375	0.0428463	0.010984	0.00295863	0.252874	0.0147637	0.00778522	0.0230938	0.380545	0.00703841	0.0519359	0.0608165	0.00197492	0.00143363	0.0055064	0.00384446	0.0524873	0.0905597	0.0573516	0.0191244	0.00719132	0.00848826	0.141565	0.174504	0.00367804	0.0108877	0.00472344	0.00213312	0.0201945	0.0437513	0.0139748	0.797947	0.254081	0.0200297	0.11822	0.263735	0.02156	0.797947
AMPD1	0.139214	0.162345	0.00239258	0.122149	0.108731	0.00239258	0.311549	0.185347	0.076855	0.333051	0.0745196	0.0893556	0.21256	0.16365	0.0801457	0.186486	0.270672	0.297145	0.188489	0.128913	0.480866	0.0167393	0.142358	0.0108856	0.239548	0.0617668	0.0892561	0.129891	0.159269	0.110887	0.24096	0.279113	0.0436847	0.477305	0.242828	0.440682	0.00268883	0.00239545	0.104046	0.392208	0.589375	0.295742	0.236729	0.231218	0.0199531	0.589375
AMPD2	0.343481	0.510858	0.717765	1.27959	1.30276	0.602535	0.365433	1.64754	0.679708	0.847123	0.818081	1.09403	1.01099	1.05659	1.33336	0.80543	0.358414	0.748572	0.453437	0.949069	0.4218	0.952565	0.48228	1.49107	0.472802	0.571764	0.415716	0.493373	1.50687	0.378678	0.841925	0.380297	0.561248	0.498829	0.426889	0.399418	0.341375	1.64405	0.709898	1.21435	0.696694	0.350068	0.403075	0.887402	0.782264	1.64754
AMPD3	0.243864	0.243864	0.485945	0.255812	0.248105	0.498308	0.526802	0.413774	0.318725	0.4136	0.263279	0.416414	0.408411	0.432841	0.343089	0.384826	0.244917	0.329634	0.398931	0.566983	0.341613	0.43844	0.428538	0.253838	0.480094	0.248541	0.264928	0.305181	0.52347	0.354009	0.319712	0.255067	0.398585	0.284745	0.280891	0.327692	0.254331	0.536741	0.312405	0.488115	0.462767	0.434102	1.15546	0.387902	0.344449	1.15546
AMPH	0.346038	0.264894	0.00828157	0.0152613	0.0445457	0.00988335	0.0250071	0.0133211	0.0236052	0.00779334	0.0628495	0.0747095	0.000834721	0.00248097	0.00217891	0.0843542	0.17469	0.00133102	0.00345247	0.00804064	0.00140678	0.00532729	0.018228	0.0751803	0.00222235	0.000838961	0.0150081	0.00526041	0.0812532	0.02426	0.0763572	0.108217	0.0209526	0.0387696	0.0825342	0.0403183	0.314228	0.213599	0.105261	0.212972	0.0691844	0.00636217	0.162167	0.0812058	0.124377	0.346038
AMT	0.876992	0.802743	0.459614	0.330087	0.161024	0.633552	0.325713	0.381523	0.255683	0.222975	0.332331	0.314854	0.236371	0.243734	0.345248	0.323106	0.721494	0.149818	0.13997	0.178017	0.150794	0.14698	0.144047	0.141404	0.13856	0.144967	0.222439	0.280142	0.178128	0.257848	0.155808	0.187549	0.165887	0.148507	0.136373	0.145647	1.47602	0.305613	0.288733	0.463879	0.134539	0.134472	0.138937	0.37293	0.194814	1.47602
AMTN	0.113276	0.492829	0.090057	0.23115	0.171782	0.0580378	0.138463	0.164513	0.165175	0.327504	0.127444	0.350246	0.0878216	0.234148	0.108428	0.120137	0.447135	0.0368102	0.0378828	0.0795902	0.0386578	0.0733222	0.0086448	0.368375	0.226801	0.0409565	0.0565059	0.0321122	0.284382	0.0260294	0.00519158	0.00564334	0.0674598	0.228272	0.142348	0.0722573	0.0264355	0.0921093	0.00651219	0.106623	0.00896694	0.013528	0.432476	0.0636072	0.0796603	0.492829
AMY1A	0.190937	0.190937	0.242814	0.405377	0.409814	0.250138	0.243478	0.279199	0.190937	0.252411	0.273757	0.262801	0.23417	0.25292	0.253115	0.272967	0.354978	0.217931	0.230504	0.235041	0.218427	0.235794	0.221482	0.399484	0.507393	0.247929	0.360058	0.222053	0.204759	0.378157	0.352112	0.303173	0.608756	0.210119	0.22026	0.365073	0.197731	0.634064	0.398131	0.628268	0.352681	0.454398	0.204197	0.207703	0.261114	0.634064
AMY1B	0.35967	0.35967	0.35967	0.454077	0.436334	0.35967	0.434006	0.427724	0.35967	0.367177	0.426316	0.441156	0.403928	0.419193	0.384698	0.407783	0.46987	0.35967	0.35967	0.360049	0.35967	0.372144	1.10625	0.359787	0.35967	0.549453	0.360089	0.620077	0.359694	1.97258	0.365005	0.374664	0.39648	0.404969	0.487364	0.535644	0.359672	0.512276	0.359671	0.799294	0.360323	0.625167	0.405257	0.380705	0.446899	1.97258
AMY1C	0.545676	0.526865	0.523118	0.524884	0.537774	0.523118	0.548588	0.524932	0.523118	0.865599	0.523319	0.536053	0.550418	0.571976	0.747286	0.539625	0.674431	0.654976	0.667742	0.632456	0.523118	0.523179	0.55606	0.527189	0.630708	0.597552	0.618443	0.678056	0.703035	0.525134	0.567502	0.595021	0.642758	0.541708	0.602193	0.664387	0.840023	0.535838	1.01123	0.598938	0.848954	0.52315	0.554304	0.897534	0.523151	1.01123
AMY2A	0.268377	0.389261	0.265208	0.27536	0.27558	0.281696	0.186521	0.320369	0.215373	0.143626	0.254015	0.207726	0.236525	0.181285	0.440116	0.207882	0.170919	0.234712	0.201911	0.279425	0.220678	0.340523	0.407487	0.153658	0.206039	0.179303	0.160759	0.168205	0.193587	0.220327	0.491049	0.661975	0.166688	0.295878	0.478967	0.348218	0.160622	0.429267	0.236343	0.199023	0.164405	0.278107	0.200057	0.205291	0.248174	0.661975
AMY2B	0.453146	0.628625	0.85053	0.432241	0.467095	0.909714	1.10233	0.933769	0.67417	0.457968	0.590964	1.00792	0.503763	0.540503	0.684272	0.642004	0.11754	0.780236	0.558578	1.20958	0.542226	0.321106	0.538277	0.197552	0.655489	0.333756	0.413871	0.798671	0.732431	0.637928	0.664759	0.799081	0.309796	0.451588	0.321374	0.332567	0.17654	0.215121	0.598471	0.124227	0.978167	0.886161	1.66302	0.334593	0.278041	1.66302
AMZ1	0.122788	0.207766	0.883647	0.867859	0.677056	0.748396	0.683255	1.4331	0.354189	0.353557	0.448536	0.37077	0.133442	0.397677	0.283888	0.872553	0.632301	0.947175	0.341259	0.703294	1.34029	0.910241	1.86274	0.481577	0.885718	1.00304	1.14729	2.01684	0.669729	0.652109	1.25388	1.51081	0.75114	0.429316	1.42447	0.203823	0.0659916	0.1791	0.0651213	0.269224	0.519954	0.746113	0.0663451	0.0754234	0.127683	2.01684
AMZ2	0.530427	0.477267	0.0746702	0.0349148	0.105267	0.060731	0.00549542	0.113108	0.105125	0.475179	0.13037	0.0466579	0.200613	0.120311	0.0646771	0.388845	0.0485761	0.199419	0.038372	0.0669581	0.0331479	0.155423	0.0279835	0.15274	0.069308	0.0664442	0.721573	0.305126	0.0162169	0.177016	0.0331879	0.239465	0.0759079	0.261699	0.0160441	0.0838201	0.45223	0.663156	0.0277705	0.0380684	0.155798	0.0360561	0.573755	0.0188526	0.0444105	0.721573
ANAPC1	0.0112092	0.000584068	0.00816631	0.158288	0.0669234	0.00951161	0.00123217	0.00321744	0.00264239	0.00057105	0.176832	0.0154096	0.0535681	0.0105875	0.0901985	0.00336459	0.00188453	0.116852	0.000267503	0.0238714	0.00732147	0.0117946	0.0185708	0.0011958	0.0633173	0.0414677	0.000736914	0.118172	0.0265877	0.00027279	0.271733	0.307709	0.164471	0.00977569	0.0340623	0.0162089	0.0460869	0.626311	0.0263818	0.0359764	0.00389768	0.130924	0.0313617	0.278323	0.439597	0.626311
ANAPC10	0.557284	0.430542	0.259461	0.0467284	0.0591796	0.223348	0.0611044	0.0528593	0.433891	0.0607741	0.0483544	0.0606624	0.0503119	0.047072	0.0534077	0.0467073	0.0647074	0.0503955	0.0660541	0.0467007	0.0467725	0.189808	0.0483996	0.119828	0.0480581	0.0507297	0.0874961	0.191905	0.159129	0.120612	0.0681973	0.047806	0.051388	0.173962	0.0833145	0.0564599	0.0860837	0.168502	0.0840361	0.107016	0.179193	0.0468898	0.0593051	0.172852	0.161321	0.557284
ANAPC11	1.11897	1.23683	0.325121	0.084115	0.123159	0.419245	0.242366	0.256425	0.0742823	0.157178	0.118273	0.16922	0.0796225	0.215663	0.077078	0.168515	0.339143	0.0762064	0.146502	0.250039	0.129524	0.0891516	0.29754	0.133595	0.0746085	0.161962	0.280099	0.477263	0.0746072	0.130065	0.0856531	0.0938643	0.21064	0.298819	0.22774	0.147943	0.460246	0.193473	0.0840467	0.396218	0.178903	0.197596	0.0779521	0.132321	0.255179	1.23683
ANAPC13	0.464796	0.352762	0.438026	0.227938	0.470638	0.362706	0.0505726	0.173378	0.00367267	0.00367267	0.302687	0.272419	0.199122	0.183288	0.397947	0.391355	0.382331	0.0543904	0.231425	0.0772172	0.0970172	0.0956097	0.133831	0.0190845	0.031896	0.0199661	0.33561	0.23879	0.33471	0.102091	0.311147	0.277263	0.185612	0.0132075	0.213514	0.112801	0.0894362	0.442199	0.0832075	0.0790433	0.318923	0.0732641	0.534087	0.509561	0.467833	0.534087
ANAPC15	0.296728	0.295	0.329698	0.305966	0.397438	0.324592	0.502729	0.528021	0.306918	0.346857	0.349248	0.450917	0.417148	0.343243	0.308896	0.40986	0.308463	0.373101	0.720029	0.430803	0.33594	0.310171	0.357971	0.301394	0.78006	0.356874	0.528949	0.299582	0.937255	1.00658	0.683503	0.757466	0.859833	0.354509	0.41258	0.48669	1.69329	0.637755	0.298212	0.403195	1.2841	0.566603	0.589905	0.690925	0.499239	1.69329
ANAPC16	0.108711	0.0339951	0.0145921	0.0289087	0.0541564	0.010276	0.00716315	0.0119167	0.0177434	0.0036587	0.00671405	0.0166808	0.00451109	0.00503458	0.0180497	0.00677147	0.0640574	0.0229403	0.0226368	0.0189039	0.0314907	0.00509124	0.012369	0.00654314	0.0432652	0.013226	0.00402305	0.0167083	0.025521	0.0208583	0.00425938	0.0100541	0.0273436	0.00365912	0.0191602	0.0268458	0.247397	0.142782	0.0293873	0.0762638	0.00383319	0.0794571	0.0416529	0.0154995	0.0296685	0.247397
ANAPC1P1	0	0	0.000885897	0.0330608	0.0124113	0.0170228	0.174592	0.0767454	0	0	0.111716	0.0962205	0.0519631	0.0146187	0.00568834	0.00125996	0.151863	0	0	0.244287	0	0.341369	0	0.0203511	0	0	0.279782	0.00882151	0.176693	0.207515	0.414057	0.454202	0.110551	0.279787	0	0	0.27976	0.369814	0.143299	0.197144	0.138909	0.0370748	0.61235	0.00702843	0.256892	0.61235
ANAPC2	0.290791	0.285732	0.481747	0.276333	0.327234	0.495482	0.25028	0.301097	0.34641	0.246032	0.369722	0.25071	0.289298	0.321936	0.210761	0.29895	0.792123	0.349351	0.322911	0.454123	0.351625	0.307518	0.299333	0.208311	0.206422	0.205019	0.22485	0.343492	0.387874	0.210596	0.196289	0.211347	0.356699	0.27687	0.203662	0.240821	0.406565	0.279918	0.653688	0.241662	0.429995	0.214488	0.310109	0.196422	0.211	0.792123
ANAPC4	0.142019	0.136821	0.348599	0.0697112	0.126692	0.209308	0.417189	0.526092	0.458471	0.459531	0.0606619	0.280284	0.05799	0.254471	0.353795	0.463117	0.365693	0.127526	0.231511	0.159527	0.114622	0.0788781	0.083674	0.229141	0.261477	0.149745	0.0899993	0.549511	0.567405	0.18018	0.0580598	0.0785493	0.627296	0.102731	0.11773	0.101223	0.0954486	0.966431	0.0893354	0.883881	0.0581613	1.11513	0.0572186	0.644541	0.57031	1.11513
ANAPC5	0.0473858	0.0417759	0.139196	0.0537302	0.141226	0.171438	0.12666	0.123662	0.0167951	0.0019831	0.0679115	0.0765689	0.0429319	0.0416352	0.046001	0.0466054	0.155848	0.0613032	0.0818652	0.114193	0.106006	0.0785173	0.137378	0.0620847	0.139374	0.0567707	0.00845645	0.00477674	0.028292	0.218061	0.234173	0.127709	0.21041	0.0761821	0.0287224	0.208484	0.118352	0.0350758	0.00216827	0.0702345	0.155034	0.0923518	0.0190467	0.0540119	0.0420677	0.234173
ANAPC7	0.0551045	0.00409862	0.14784	0.0282512	0.00108767	0.155668	0.00412333	0.000153335	0.000652499	0.0044754	0.0268589	0.0334701	0.0212313	0.0154701	0.0950049	0.00122058	0.00124566	0.072627	0.11702	0.0376007	0.069775	0.0664529	0.306991	0.0367302	0.0567569	0.572059	0.409316	0.0190206	0.0114509	0.131646	0.0674129	0.0225861	1.78952e-05	0.120422	0.00316799	0.000831322	0.149532	0.23381	0.0941011	0.0274624	0.0889629	0.00458271	0.0231946	0.19631	0.00657827	0.572059
ANG	0.380879	0.542189	0.486364	0.977855	0.631588	0.505734	0.378046	0.356452	0.666357	0.385983	0.589434	0.813746	0.401497	0.517584	0.473783	0.471929	0.356921	0.442803	0.629609	0.411627	0.435467	0.537984	0.49272	0.905037	0.586398	0.701415	0.556563	0.644877	0.4924	0.443285	0.437055	0.493257	0.450782	0.437739	0.413777	0.43054	0.404994	0.360655	0.405833	0.367186	0.547368	0.356512	0.368251	0.362565	0.386839	0.977855
ANGEL1	1.12495	0.927913	0.484003	0.542506	0.551783	0.491525	0.52141	0.530717	0.515152	0.606759	0.533138	0.483854	0.521711	0.562476	0.48374	0.523369	0.465506	0.45423	0.443179	0.481836	0.655304	0.495901	0.447916	0.771032	0.521408	0.476461	0.459739	0.679545	0.511734	0.604527	0.438892	0.437155	0.610021	0.451002	0.438248	0.433451	0.432059	0.776877	0.61658	0.753692	0.45688	0.614674	0.486046	0.779407	0.562914	1.12495
ANGEL2	0.25526	0.361801	0.159615	0.28373	0.211308	0.160183	0.159003	0.255698	0.357301	0.216405	0.435775	0.223532	0.210061	0.195028	0.179161	0.166723	0.160656	0.203785	0.304583	0.168458	0.241611	0.183927	0.450313	0.253672	0.448305	0.425105	0.487164	0.304142	0.248186	0.489306	0.206421	0.230638	0.463423	0.285525	0.279129	0.190483	0.269182	0.29594	0.31965	0.159494	0.322841	0.16896	0.434583	0.460029	0.510191	0.510191
ANGPT1	0.0912127	0.403406	0.0793935	0.252636	0.41681	0.177648	0.672496	0.682703	0.0774982	1.07199	0.13364	0.322869	1.01461	0.617735	1.00801	0.903228	0.527447	0.552574	1.18627	0.120531	0.300506	0.0161563	0.353421	0.119341	0.239596	0.536917	0.523921	0.183394	0.275557	1.07869	0.34089	0.43587	0.650049	0.553287	0.530234	1.46146	0.00874749	0.380671	0.153096	0.569208	1.69525	0.031649	0.0925545	0.367599	0.640853	1.69525
ANGPT2	0.493453	0.287908	0.287947	0.296078	0.288466	0.282636	0.281612	0.470287	0.282844	0.288047	0.294708	0.281636	0.282249	0.281571	0.287453	0.283739	0.591149	0.302246	0.363537	0.366134	0.28668	0.544898	0.406124	0.380942	0.295716	0.433552	0.397874	0.290918	0.417911	0.317452	0.493686	0.388383	0.281669	0.506862	0.476985	0.45822	0.317898	0.539691	0.345257	0.285123	0.406366	0.332106	0.471499	0.897461	0.790071	0.897461
ANGPT4	0.41313	0.427496	0.400526	0.400397	0.434985	0.414609	0.402381	0.400373	0.401581	0.400369	0.504907	0.417238	0.420946	0.405378	0.493414	0.400625	0.450011	0.513879	0.401336	0.496397	0.428141	0.431068	0.444408	0.432998	0.477829	0.432511	0.42009	0.511105	0.405601	0.563092	0.487504	0.52096	1.06201	0.558989	0.510518	0.491548	0.406302	1.03613	0.441764	0.403305	0.416384	0.402783	0.683434	0.840747	1.15417	1.15417
ANGPTL1	0.417579	0.417379	0.431287	0.416677	0.470168	0.420465	0.418564	0.418615	0.41733	0.421163	0.484132	0.423099	0.436488	0.41615	0.433198	0.427806	0.879815	0.516285	0.432917	0.698881	0.493654	0.462153	0.471188	0.521773	0.527002	0.524831	0.50524	0.702221	0.435923	0.418784	0.431745	0.527109	0.472782	0.42031	0.570774	0.432026	0.605735	0.43163	0.416976	0.425833	0.418089	0.632593	0.607606	0.647044	0.47132	0.879815
ANGPTL2	0.851858	0.247493	0.00466603	0.0895847	0.154399	0.0130823	0.102644	0.0249123	0.0759969	0.0733653	0.0495011	0.00368859	0.0447225	0.0678542	0.0181353	0.123937	0.0227256	0.0195791	0.005091	0.0131867	0.00215346	0.00194848	0.0343911	0.14206	0.0270266	0.159556	0.163916	0.00486051	0.0557228	0.0103584	0.116518	0.0401446	0.107935	0.0163145	0.167399	0.000822969	0.0230303	0.390739	0.507524	0.681773	0.126556	0.0413295	0.0125574	0.416017	1.0025	1.0025
ANGPTL3	0.547812	0.558944	0.379542	0.385473	0.408066	0.379282	0.405955	0.380527	0.493291	0.658303	0.635516	0.436408	0.445598	0.502193	0.596641	0.583523	0.686333	0.470924	0.35171	0.355038	0.37806	0.36149	0.346412	0.346532	0.399338	0.372337	0.345128	0.346953	0.432761	0.409396	0.347607	0.352117	0.481443	0.869118	0.595041	0.347266	0.347294	0.345474	0.430193	0.369293	0.413813	0.420299	0.458622	0.349262	0.353529	0.869118
ANGPTL4	0.461443	1.09345	1.17865	0.885527	1.0615	1.34184	0.84341	0.956391	1.25993	0.511124	1.22404	0.42084	1.31574	1.03641	0.595488	0.962228	0.540746	0.468238	0.776049	0.40829	0.736115	0.17553	0.194956	0.569063	0.514725	0.394843	0.3366	1.05621	0.639366	0.583411	0.83867	0.629599	0.868746	0.279197	0.254942	0.867204	0.242945	0.70935	0.27719	0.363111	0.180008	1.01076	0.17026	1.47468	1.54687	1.54687
ANGPTL5	0.120848	0.160811	0.122302	0.105856	0.110888	0.115711	0.120248	0.109762	0.109828	0.111046	0.127686	0.106268	0.115959	0.112443	0.430048	0.10629	0.115369	0.111184	0.190444	0.105876	0.195566	0.178008	0.105972	0.145433	0.105873	0.349337	0.109265	0.118792	0.123986	0.169955	0.107744	0.131517	0.18142	0.134127	0.276991	0.106252	0.117058	0.232775	0.396138	0.283274	0.122761	0.107522	0.115711	0.642829	0.864744	0.864744
ANGPTL6	0.782829	1.22832	1.00512	0.708205	0.905145	1.08677	0.944675	0.827728	0.86645	1.07985	1.03331	0.998914	1.32143	1.05938	0.771722	1.10328	0.534682	0.79189	0.21527	0.787743	0.985081	0.727376	0.706627	0.955927	0.992836	0.786092	0.3269	0.394344	0.463547	0.928284	1.01899	0.562218	0.821358	0.219155	0.579432	0.859663	0.215455	1.74171	0.230835	0.354618	0.340474	0.681561	0.240061	0.765906	1.46244	1.74171
ANGPTL7	0.734592	0.61457	0.241027	0.240547	0.251844	0.293126	0.213036	0.367574	0.223055	0.28165	0.312473	0.284642	0.217529	0.228532	0.212825	0.212202	0.50323	0.550238	0.342011	0.286876	0.212284	0.225476	0.299286	0.243956	0.494605	0.299501	0.518343	0.350108	0.332513	0.247786	0.219137	0.299604	0.224069	0.237009	0.213181	0.242461	0.68605	0.250396	0.796677	0.325925	0.357728	0.373683	1.0788	0.35694	0.309364	1.0788
ANGPTL8	0.741812	0.256768	0.215985	0.330485	0.248587	0.184667	0.31225	0.283867	0.176333	0.464452	0.375326	0.226663	0.304039	0.220534	0.277555	0.180903	0.395003	0.629088	0.497788	0.345298	0.589255	0.464373	0.75845	0.536472	0.63538	0.201009	0.219075	0.213155	0.466281	0.378042	0.249158	0.178378	0.292962	0.185321	0.273433	0.765705	0.306807	0.177969	0.397786	0.537595	0.426924	1.16604	0.324251	0.510216	0.524495	1.16604
ANHX	0.115054	0.115313	0.11616	0.146339	0.151256	0.114633	0.114628	0.125049	0.118023	0.130195	0.131247	0.152273	0.116034	0.194878	0.160428	0.142764	0.298552	0.217092	0.114628	0.46539	0.630597	0.120852	0.114667	0.120753	0.120614	0.218557	0.221538	0.182371	0.121251	0.151321	0.19012	0.115223	0.114943	0.130626	0.21079	0.618116	0.355019	0.6128	0.180281	1.36767	0.115592	0.115396	0.174079	0.335634	0.785628	1.36767
ANK1	0.100167	0.141701	0.461367	0.299255	0.260099	0.318719	0.140887	0.389046	0.178874	0.0508874	0.310775	0.407439	0.0980205	0.175802	0.302182	0.229269	0.0491223	0.193168	0.120847	0.224657	0.080532	0.844121	0.359594	1.65711	0.183531	0.294785	0.13083	0.285392	0.13062	0.22389	0.27812	0.0834656	0.0465292	0.0970864	0.221226	0.0605	0.850037	0.0440551	0.238439	0.115652	0.237324	0.241963	0.227835	0.208452	0.0513304	1.65711
ANK2	0.150622	0.00517397	0.00599303	0.0722359	0.186026	0.00390299	0.240291	0.00967243	0.00308678	0.291936	0.0146169	0.00357679	0.207911	0.258737	0.244496	0.0461649	0.0187486	0.160873	0.128275	0.00283451	0.105894	0.0373435	0.136516	0.0188267	0.0324248	0.0378628	0.00332113	0.00765758	0.201474	0.0354651	0.0161595	0.00469601	0.0493875	0.193044	0.0636939	0.0820945	0.364569	0.0189376	0.00525535	0.00590147	0.299788	0.00302659	0.00543137	0.00578964	0.0191495	0.364569
ANK3	0.0613641	0.374813	0.267711	0.666409	0.141902	0.256937	0.331654	0.441854	1.096	0.181186	0.696902	0.491096	0.104491	0.222447	0.0680103	0.259327	0.220974	1.1266	0.753822	0.894713	0.948647	0.748155	1.16014	0.275037	0.865815	0.708098	0.707738	1.00797	0.615619	0.457456	0.260799	0.375393	0.740784	0.0914171	0.270092	0.282791	0.147147	0.0533053	0.266345	0.0623041	0.546795	1.57131	0.057795	0.543719	0.102238	1.57131
ANKAR	0.014957	0.0532272	0.384946	0.0227999	0.0420553	0.398234	0.0866436	0.107486	0.0158011	0.0367985	0.0356354	0.0339539	0.115667	0.0181857	0.104584	0.0150066	0.0183949	0.0192593	0.0343147	0.0281865	0.338455	0.0174667	0.0203067	0.0801893	0.0325963	0.0166287	0.959565	0.963868	0.0527736	0.015306	0.0349185	0.846959	0.715571	0.0191227	0.0833229	0.155774	0.0770814	0.104225	0.0238449	0.14248	0.0962836	0.15694	0.0390791	0.0468586	0.0156875	0.963868
ANKDD1A	0.896926	0.603672	0.06341	0.025279	0.0696589	0.0559969	0.0265266	0.168432	0.542312	0.035554	0.00942459	0.186848	0.223837	0.212271	0.217504	0.102561	0.660969	0.0839989	0.00941912	0.031471	0.126181	0.0264702	0.0130994	0.0988697	0.037482	0.0112449	0.0169126	0.0348022	0.072125	0.0277814	0.0550324	0.0495055	0.0128724	0.0380354	0.220055	0.181215	0.0179764	0.377279	0.0519602	0.992985	0.0912294	0.16297	0.0775696	0.163713	0.348076	0.992985
ANKDD1B	0.0515555	0.0269931	0.0259516	0.0259516	0.0263506	0.0259516	0.0259516	0.0259516	0.0284672	0.0613576	0.0259516	0.274897	0.0259516	0.0259516	0.0260968	0.0259516	0.0259516	0.0268238	0.0259516	0.0606352	0.0693732	0.179116	0.0260303	0.0599439	0.0340562	0.040874	0.0277517	0.0263797	0.0552053	0.0486305	0.0493187	0.068992	0.0260238	0.0295888	0.0913889	0.0829912	0.052368	0.0316146	0.0293651	0.132062	0.0739441	0.0548	0.0830465	0.0348694	0.0329092	0.274897
ANKEF1	0.511952	0.536201	0.594907	0.712765	0.73988	0.554086	0.73564	0.715944	0.802577	0.614763	0.639953	0.6999	0.688113	0.639253	0.579582	0.844827	0.606314	0.570371	0.52797	0.527524	0.51403	1.01184	0.921753	0.510414	0.527115	0.543638	0.665645	0.66595	0.50873	0.682675	0.714086	0.690307	0.576803	0.510909	0.545714	0.522301	0.983841	0.544852	0.809813	1.5342	0.648836	0.515176	0.674682	0.598778	0.512246	1.5342
ANKFN1	0.234863	0.296585	0.205408	0.228561	0.203796	0.277693	0.211287	0.225089	0.25868	0.248633	0.374322	0.183304	0.260427	0.229184	0.188248	0.250912	0.935464	0.191732	0.242844	0.184295	0.200899	0.184728	0.255869	0.182714	0.205832	0.346049	0.228852	0.232602	0.186511	0.316564	0.301504	0.20201	0.25316	0.255104	0.189498	0.195629	1.30681	0.193748	0.253854	0.182583	0.182791	0.191455	0.50861	0.714169	0.229349	1.30681
ANKFY1	0.765879	0.588456	0.507841	0.607125	0.355316	0.510691	0.560621	0.516063	0.300326	0.690572	0.845014	0.78564	0.623566	0.589018	1.01865	0.857186	0.828108	0.250662	0.213793	0.257388	0.233945	0.737942	0.336644	0.405589	0.245772	0.180296	0.334138	0.457723	0.699268	0.471901	0.507203	0.432572	0.602758	0.237747	0.119716	0.372028	0.139897	0.438363	0.115377	0.753294	0.644774	1.03517	0.258898	0.381955	0.533562	1.03517
ANKH	0.38519	0.432232	0.0350084	0.0655215	0.0510537	0.0317609	0.0569447	0.0400079	0.15874	0.0584606	0.0548162	0.0731775	0.0485616	0.0563667	0.0930982	0.0448126	0.0918998	0.051183	0.0372865	0.0407504	0.0884523	0.0542411	0.0756133	0.0320798	0.0535957	0.0821429	0.0488294	0.0539235	0.09346	0.115895	0.12614	0.0635657	0.0345509	0.0534762	0.0442852	0.0324523	0.288892	0.0777575	0.0403201	0.125081	0.0335585	0.0882382	0.0899513	0.0366206	0.0644843	0.432232
ANKHD1	0.62012	0.628293	0.57837	0.736282	0.603732	0.577451	0.534467	0.795504	0.550033	0.651984	0.594225	0.532804	0.617409	0.559366	0.537344	0.549692	0.830924	1.03654	0.794903	0.996961	0.783944	1.07294	1.12641	0.994768	0.927107	1.08583	1.15575	1.10298	0.974339	0.561063	0.75989	0.820919	0.867433	0.977781	0.730675	0.538487	0.630203	0.535546	0.680928	0.534552	1.78733	0.553834	0.736915	0.570018	0.559454	1.78733
ANKHD1-EIF4EBP3	2.03517	2.03104	1.96889	2.09095	1.97801	1.97033	1.95954	2.06238	1.94994	2.08497	1.9825	1.94676	2.00565	1.95867	1.95087	1.95733	2.25789	2.31019	2.12038	2.39236	2.04451	2.51226	2.46954	2.32179	2.20743	2.61127	2.63531	2.4355	2.3019	1.97317	2.18716	2.19883	2.21544	2.37756	2.12937	1.9659	1.98612	1.95238	2.11107	1.95165	3.25489	1.9787	2.13333	1.96414	1.94992	3.25489
ANKIB1	0.0300506	0.0049154	0.075834	0.0147006	0.0551103	0.0230306	0.0367304	0.0703581	0.0526423	0.0285229	0.00833053	0.0186788	0.165436	0.00599936	0.111266	0.0129755	0.194072	0.00496407	0.0318244	0.181361	0.0049687	0.0121419	0.0664783	0.00544121	0.0108061	0.00506148	0.039066	0.0531727	0.0110896	0.0272656	0.00566672	0.0417921	0.0667881	0.00498473	0.00493471	0.0584796	0.0382011	0.403485	0.0423773	0.0900651	0.00818066	0.105355	0.0108789	0.0532294	0.249172	0.403485
ANKK1	1.31995	1.30524	1.30959	1.30364	1.30478	1.31052	1.37771	1.37446	1.34718	1.31754	1.30241	1.30965	1.30242	1.30927	1.48424	1.30256	1.36367	1.31393	1.30973	1.37995	1.42191	1.35449	1.44617	1.31252	1.45281	1.33307	1.33696	1.30746	1.44811	1.30533	1.31175	1.39207	1.45723	1.3086	1.35421	1.3029	1.33511	1.48544	1.36481	1.30308	1.38664	1.59071	1.31954	1.31193	1.36956	1.59071
ANKLE1	0.466136	0.403546	0.313843	0.31882	0.315976	0.313843	0.831552	0.372568	0.313843	0.357367	0.323761	0.363718	0.313843	0.32054	0.327885	0.33463	0.313843	0.374776	0.31593	0.319079	0.313843	0.551575	0.317098	0.343266	0.550425	0.426355	0.398966	0.331222	0.503454	0.319123	0.439814	0.536922	0.321567	0.313978	0.331583	0.314146	0.324136	0.31398	0.521135	0.31653	0.324709	0.330867	0.316581	0.320153	0.403709	0.831552
ANKLE2	0.830602	0.6927	0.694081	0.821161	0.740492	0.68665	0.700003	0.754197	0.68873	0.736695	0.754098	0.721749	0.679463	0.71272	0.791566	0.707385	0.844477	0.941492	1.11161	0.980012	1.08112	0.671558	0.82024	0.750846	0.807014	0.698475	0.695907	0.809343	0.755327	0.798418	1.0468	0.933761	0.766121	0.785954	0.815116	0.95586	0.754099	0.830521	0.934019	0.675649	0.833753	0.841544	0.703322	0.906774	0.677507	1.11161
ANKMY1	0.00411496	0.00411496	1.92955	1.14227	1.25713	2.07019	0.431654	0.675364	1.1552	1.37912	1.2421	0.884948	1.35679	1.38232	0.70282	1.15746	0.878645	3.56892	0.589009	2.88462	2.3996	0.419586	2.48031	0.868839	2.3859	0.118311	0.123772	0.0041559	0.100461	0.220887	0.725348	0.078527	0.263373	0.911773	1.00011	2.03909	0.254326	0.180654	0.428884	0.0460527	0.893329	1.08375	0.414157	0.565943	0.0800038	3.56892
ANKMY2	0.517866	0.233831	0.109915	0.105671	0.10156	0.102101	0.227888	0.192716	0.345795	0.101855	0.266227	0.127359	0.106144	0.12201	0.102111	0.117132	0.324215	0.182134	0.771149	1.06758	0.979147	0.175819	0.370891	0.258026	1.15663	0.545278	0.428071	0.26701	0.518693	0.19165	0.900756	0.445023	0.380139	0.364437	0.447102	0.102991	1.12709	0.287736	0.276428	0.139918	0.112723	0.266929	0.132163	0.101978	0.223741	1.15663
ANKRA2	0.0624897	0.0549372	0.112607	0.0460857	0.0459635	0.0839107	0.0877328	0.0482377	0.161097	0.0490678	0.0858449	0.0478941	0.0498506	0.0479404	0.0466034	0.0502001	0.11952	0.103655	0.159676	0.10361	0.0723264	0.129693	0.0480001	0.0463139	0.0658288	0.0529505	0.101161	0.216107	0.0683715	0.366839	0.0805845	0.143481	0.0461039	0.0459669	0.112263	0.132544	0.0745331	0.464626	0.206635	0.120022	0.131446	0.0921343	0.219922	0.540613	0.388785	0.540613
ANKRD1	1.07489	1.11179	0.749628	0.65064	0.722289	0.774085	0.619319	0.965093	0.404658	0.58727	0.984793	0.79903	0.555395	0.561807	0.832745	0.660919	0.246384	0.877148	0.825577	0.941953	0.808022	1.03403	0.973975	0.799249	1.06372	1.41197	0.905525	1.03995	0.796756	0.996965	1.27027	1.01898	1.23044	0.377891	0.882723	0.554736	0.28521	0.322155	0.426946	0.43027	0.663604	1.11979	0.248677	0.487028	0.87015	1.41197
ANKRD10	0.107924	0.0404571	0.275426	0.131175	0.0663824	0.271369	0.38639	0.434663	0.276699	0.187143	0.0669312	0.0855897	0.323074	0.264889	0.28296	0.0992941	0.23062	0.397367	0.416606	0.563847	0.125749	1.58188	0.729298	0.362462	0.292603	0.295813	0.240882	0.102398	0.346103	0.320126	0.351464	0.934573	1.03378	0.0540949	0.154864	0.351538	0.470101	0.396444	0.106917	0.105977	0.260504	0.75105	0.0410031	0.515478	0.448008	1.58188
ANKRD11	0.739913	0.740702	0.951166	1.20972	0.966285	0.871704	1.1355	0.989234	1.27593	1.36569	0.931251	0.831856	0.919525	1.21646	1.14497	1.10564	0.765221	1.03809	0.960752	1.03712	1.25503	1.26802	1.27276	1.34983	1.18574	0.827236	0.93103	1.00741	0.977932	1.28634	0.796956	1.13799	0.854527	1.14938	1.59592	1.37572	1.12619	0.712378	0.709503	0.756608	1.65928	1.5235	0.710226	0.728274	0.718345	1.65928
ANKRD12	0.835231	0.832562	0.931212	0.876623	1.14763	0.932129	0.876563	0.983894	0.847582	0.919622	1.0178	0.839201	1.06858	0.98796	0.877342	1.01609	0.855098	1.00925	0.832324	0.982517	1.0364	0.899488	0.890556	0.850582	1.00573	0.863878	0.890207	0.92631	0.945155	1.01176	1.02049	1.10392	0.840714	0.847219	0.873431	0.833679	0.836778	0.913339	0.890103	1.30529	0.846334	0.848744	0.952116	0.893026	0.871261	1.30529
ANKRD13A	0.0185317	0.0267881	0.195438	0.0303338	0.0878005	0.163769	0.0305498	0.0216813	0.433658	0.0904982	0.121349	0.0921599	0.203989	0.180102	0.097886	0.119927	0.0724375	0.0711731	0.234077	0.070046	0.139027	0.141484	0.10971	0.862337	0.0379233	0.102321	0.0452876	0.0917534	0.0457524	0.0685815	0.134552	0.0433584	0.0344539	0.0357873	0.146351	0.0304428	0.053061	0.0257539	0.300242	0.0884578	0.0725064	0.0264478	0.250863	0.0219848	0.0312445	0.862337
ANKRD13B	0.136744	0.0803222	0.118553	0.0748127	0.0877349	0.107678	0.0400891	0.0546721	0.0419314	0.0652753	0.0373815	0.0768895	0.0554141	0.0724294	0.0564079	0.0271391	0.0345105	0.132399	0.114183	0.058177	0.132321	0.174413	0.167083	0.243556	0.144424	0.0553483	0.0506591	0.112613	0.0841715	0.386375	0.11276	0.239164	0.0300122	0.169886	0.0424566	0.0978589	0.0287767	0.285731	0.163497	0.45388	0.0439688	0.165685	0.0329115	0.0496267	0.0497684	0.45388
ANKRD13C	0.0187963	0.0196568	0.115324	0.0392106	0.0249995	0.0628136	0.0356127	0.0187802	0.0332434	0.067795	0.0310862	0.0213642	0.243402	0.0188892	0.0225903	0.0206958	0.0704925	0.0274126	0.0286426	0.0220134	0.0204253	0.0345363	0.0385239	0.0282567	0.0229222	0.0629981	0.0216737	0.0238525	0.0238832	0.0730994	0.0688325	0.0456412	0.111719	0.0762966	0.120173	0.0230577	0.20021	0.0293712	0.199914	0.465827	0.171077	0.0461288	0.527019	0.0464546	0.153748	0.527019
ANKRD13D	0.241644	0.241644	0.304052	0.299878	0.27449	0.28051	0.395322	0.381193	0.341101	0.375385	0.316277	0.317495	0.259693	0.27031	0.243549	0.273043	0.242213	0.650068	0.485811	0.363664	0.281525	0.305504	0.381345	0.737562	0.569591	0.40223	0.376541	0.351999	0.246373	0.370984	0.378093	0.261611	0.262509	0.784015	0.929017	0.899459	0.339406	0.368827	1.10297	0.251492	0.634065	0.839309	0.283576	0.664242	0.555249	1.10297
ANKRD16	0.521465	0.418771	0.180418	0.0424387	0.113689	0.301108	0.282681	0.216672	0.149811	0.00461483	0.0450676	0.0474679	0.062044	0.161733	0.0537575	0.241356	0.00339869	0.123763	0.253563	0.0268319	0.117788	0.011149	0.113153	0.0459004	0.0833928	0.216913	0.0721279	0.00505834	0.188695	0.0959446	0.0313912	0.0700943	0.00579777	0.25273	0.147175	0.303524	0.0556305	0.00370146	0.0096597	0.0989982	0.0550392	0.467593	0.243105	0.0720653	0.0181145	0.521465
ANKRD17	0.479021	0.516991	0.350066	0.326456	0.910434	0.348131	0.344995	0.387151	0.353044	0.473484	0.509031	0.389016	0.508743	0.447883	0.334719	0.496616	0.381779	0.286378	0.337741	0.28399	0.338117	0.31343	0.290286	0.415026	0.30009	0.285234	0.282989	0.283491	0.377516	0.286053	0.293556	0.311422	0.283556	0.359728	0.381961	0.320573	0.503009	0.357024	0.358111	0.959212	0.286266	0.506071	0.286993	0.495827	0.380976	0.959212
ANKRD18A	0.0641392	0.116614	0.0915512	0.0963355	0.224394	0.082022	0.0487828	0.339085	0.126079	0.0903053	0.0964302	0.144082	0.0983006	0.185825	0.223049	0.0914912	0.146583	0.259066	0.0506907	0.194571	0.268655	0.423104	0.361941	0.384702	0.214301	0.511337	1.07108	0.635383	0.259103	0.0585734	0.104924	0.146464	0.0545827	0.058541	0.0967037	0.182891	0.0712573	0.0539894	0.0550594	0.0514162	0.200454	0.81545	0.229115	0.248311	0.0752448	1.07108
ANKRD18B	0.303675	0.742629	0.119788	0.439566	0.559815	0.119788	0.119788	0.119788	0.714796	0.601958	0.29634	0.396989	0.744511	0.334882	0.194279	0.284051	0.120449	0.646377	0.528651	0.755894	0.390574	0.390829	0.472725	0.497395	0.699666	0.764535	0.217797	0.345315	0.147299	0.498375	0.152745	0.130539	0.501679	0.931089	0.587383	0.719093	0.558131	0.140272	0.120722	0.130445	0.142277	1.18656	0.164266	0.145132	0.149343	1.18656
ANKRD2	0.797275	0.594223	0.320831	0.278127	0.376014	0.314341	0.341809	0.252398	0.720247	0.439891	0.420597	0.387587	0.461539	0.468597	0.488855	0.479619	0.516562	0.288362	0.313576	0.269177	0.318928	0.395658	0.353341	0.368831	0.284288	0.321872	0.248313	0.339548	0.381257	0.281908	0.341397	0.323177	0.352001	0.239276	0.221433	0.222128	0.399388	0.456392	0.22437	0.385588	0.39914	0.305624	0.448714	0.368566	0.423059	0.797275
ANKRD20A1	0.0383975	0.152903	0.119947	0.0162137	0.0279015	0.20154	0.0162137	0.0252977	0.0538674	0.0162137	0.0162137	0.0236618	0.115679	0.0322425	0.496036	0.214319	0.0261193	0.645833	0.0162137	0.540751	0.202083	0.0432748	0.018215	0.0192268	0.0845247	0.0487125	0.0313205	0.0270222	0.113767	0.330007	0.49734	0.355176	0.0639954	1.23128	0.169136	0.157481	0.109624	0.312223	0.664658	0.0868361	0.0179467	0.0292778	1.0783	0.168666	0.116977	1.23128
ANKRD20A2	0.433352	0.19425	0.188835	0.176127	0.248354	0.19249	0.170291	0.351664	0.170291	0.242787	0.30465	0.170377	0.207573	0.194321	0.237152	0.206051	0.179803	0.548575	0.377033	0.389943	0.542586	0.316935	0.425804	0.170329	0.439533	0.186236	0.257723	0.173023	0.423679	0.195619	0.296091	0.20092	0.561429	0.224842	0.184928	0.439124	0.194234	0.55507	0.67482	0.175618	0.303798	0.305832	0.199205	0.27196	0.213424	0.67482
ANKRD20A4	0.271681	0.422348	0.626758	0.365471	0.296655	0.499416	0.270759	0.322438	0.325185	0.681909	0.52081	0.431417	0.706287	0.539123	0.280667	0.335293	0.964266	0.330121	0.270759	0.271093	0.363518	0.282998	0.272068	0.272931	1.03795	0.271831	0.329874	0.583696	0.554054	1.06996	0.674233	0.279752	0.955461	0.357589	0.272274	0.289187	0.272557	0.315919	0.831228	0.336338	0.989048	0.301315	0.302052	1.41632	1.38406	1.41632
ANKRD20A4-ANKRD20A20P	0.00912072	0.00912072	0.365642	0.104792	0.035623	0.239157	0.00912072	0.136849	0.0636636	0.42423	0.259576	0.172559	0.446181	0.280423	0.0194748	0.0741156	0.702093	0.0685292	0.00912072	0.00935451	0.102848	0.00986324	0.038143	0.0112085	0.778315	0.0235568	0.0250531	0.354879	0.298144	0.812061	0.476008	0.013491	0.689664	0.0741575	0.0145259	0.0375151	0.0151725	0.053153	0.569933	0.0750159	0.739531	0.0296617	0.0386451	1.14814	1.09105	1.14814
ANKRD22	0.785255	0.83209	0.163688	0.244749	0.286048	0.117995	0.226572	0.0696046	0.0710866	0.190099	0.129055	0.0638575	0.0197275	0.0289018	0.0266898	0.115564	0.220655	0.0130057	0.519523	0.0126141	0.0164913	0.506651	0.018915	0.0930269	0.647768	0.0496454	0.0169856	0.0353008	0.0302729	0.0127645	0.187383	0.275308	0.0156461	0.0263946	0.0193749	0.142712	0.150549	0.29679	0.0549749	0.0121183	0.0825546	0.0389678	0.0480517	0.161223	0.160424	0.83209
ANKRD23	0.00872256	0.147178	0.0390432	0.101643	0.0555156	0.0219701	0.164599	0.526693	0.0984731	0.0616851	0.221169	0.304853	0.092825	0.0980205	0.572083	0.148659	0.0096207	0.458105	0.0950397	0.256601	0.618049	0.656988	0.574998	0.0769551	0.371745	0.30784	0.48872	0.258074	0.0214614	0.234944	0.921774	0.948833	0.228406	0.294235	0.509177	0.0561524	0.0424148	0.0645554	0.274096	0.314842	0.806858	0.00102796	0.621133	0.121559	0.0142701	0.948833
ANKRD26	0.172332	0.273551	0.187455	0.200621	0.618667	0.173396	0.651738	0.464143	0.304736	0.421861	0.300485	0.252472	0.790347	0.607494	0.56594	0.876606	0.382938	0.644247	0.837949	1.05583	0.236665	0.290032	0.578961	0.587413	0.64011	0.575456	0.793843	0.616155	0.4799	0.574074	0.930648	0.885601	1.20269	0.323996	0.278136	0.374226	0.371309	0.19396	0.326803	0.170319	0.324655	0.642463	0.463974	0.364646	0.650903	1.20269
ANKRD27	0.606291	0.426328	0.326287	0.301636	0.299435	0.324492	0.291208	0.298007	0.292451	0.363796	0.29098	0.29146	0.311074	0.359895	0.339682	0.302591	0.318531	0.473408	0.376586	0.293994	0.299363	0.366677	0.30332	0.290401	0.331059	0.452523	0.355097	0.298548	0.299335	0.294556	0.290341	0.292861	0.335015	0.334064	0.334926	0.440888	0.294068	0.360416	0.30042	0.362908	0.356345	0.305822	0.555902	0.452567	0.42225	0.606291
ANKRD28	0.408406	0.311561	0.155459	0.0579702	0.0627119	0.120103	0.0684346	0.105404	0.0650806	0.0962234	0.137502	0.10483	0.0901157	0.123469	0.109823	0.0750804	0.326045	0.396776	0.430997	0.545673	0.343455	0.37047	0.477082	0.345618	0.421028	0.604786	0.221407	0.407161	0.0539165	0.189896	0.294269	0.163999	0.188454	0.0982242	0.486759	0.343811	0.0884321	0.612237	0.0674858	0.0976912	0.0890514	0.546754	0.470487	0.147708	0.384601	0.612237
ANKRD29	0.164641	0.252282	0.51048	0.515592	0.427632	0.610326	0.419168	0.355299	0.51186	0.261867	0.825932	0.826601	0.627204	0.534361	0.233179	0.543811	0.798942	0.044585	0.0022599	0.68274	0.112598	0.315684	0.087008	0.94301	0.0661634	0.0088668	0.0417119	0.446845	0.843496	0.393348	0.46217	0.330126	0.0889892	0.339898	0.0131819	0.0233395	1.17612e-05	0.610985	0.00850831	0.491478	0.635921	0.481852	0.116121	0.019699	0.469118	0.94301
ANKRD30A	0.0606603	0.0606603	0.154446	0.0732605	0.163894	0.11659	0.0606603	0.092625	0.0772051	0.060771	0.115046	0.106861	0.145675	0.0638512	0.286978	0.14512	0.538305	0.245046	0.136984	0.670235	0.18019	0.0607028	0.452463	0.1207	0.18836	0.067539	0.0682717	0.0944436	0.0739907	0.0639448	0.220845	0.204686	0.389905	0.0925569	0.288397	0.506053	0.504413	0.060666	0.0643114	1.43821	0.512663	0.63102	0.330238	0.0672241	0.11542	1.43821
ANKRD30B	0.931002	0.97939	0.836246	0.841853	0.902468	0.836246	0.836246	1.0678	0.843263	1.23282	0.837267	0.872276	0.86117	1.11977	1.36051	0.853721	1.07085	0.913326	1.19353	1.00157	0.863981	1.05144	1.0196	1.2941	0.849865	2.29383	2.25759	2.17313	1.0189	1.14779	1.13956	0.959419	1.35789	0.987583	1.07759	1.08203	1.63903	0.853117	1.24678	1.07976	2.20551	1.31807	0.918409	0.857118	1.15936	2.29383
ANKRD31	0.0295707	0.00559102	0.00700427	0.00718186	0.0183121	0.00688627	0.00958027	0.283602	0.0247309	0.0397968	0.0580068	0.0213683	0.0174385	0.0377844	0.0275844	0.00670058	0.0127131	0.0702025	0.0027005	0.0878371	0.132738	0.0559544	0.0969686	0.0972395	0.0669993	0.27796	0.0718905	0.00270891	0.0250945	0.0629336	0.196377	0.287275	0.00856778	0.0109651	0.072135	0.41988	0.00380002	0.285322	0.0548439	0.261749	0.0162997	0.262308	0.0690658	0.0180327	0.183685	0.41988
ANKRD33	0.704985	0.673237	0.545079	1.19678	1.34618	0.545079	0.800335	0.714885	0.545079	0.647058	0.929896	0.859989	0.851025	0.814325	0.901875	0.857013	0.548212	0.904329	0.997647	0.682545	0.609196	0.546637	0.713946	0.734417	0.910036	0.868324	0.894832	0.643516	0.97619	1.02183	0.761673	0.639	0.601658	1.20245	0.74333	0.810161	0.549087	0.545491	0.600224	0.811548	0.594377	0.578222	0.81549	0.605369	0.638357	1.34618
ANKRD33B	0.129846	0.0981178	0.0882632	0.450379	0.374874	0.0882632	0.0892882	0.177132	0.162251	0.539534	0.143049	0.148828	0.19845	0.385012	0.365864	0.148042	0.214346	0.0932818	0.0882632	0.103581	0.0886624	0.258696	0.0917375	0.0906943	0.291068	0.11163	0.158872	0.304267	0.103939	0.117965	0.139967	0.139093	0.0897315	0.190178	0.459066	0.285711	0.330896	0.44199	0.118016	0.524456	0.324041	0.58222	0.146196	0.115581	0.356748	0.58222
ANKRD34A	0.322096	0.0633574	0.00262296	0.00262296	0.114666	0.00262296	0.00262296	0.00262296	0.00262296	0.00262296	0.00262296	0.17076	0.00262296	0.00262296	0.00262296	0.00262296	0.00262296	0.00262296	0.00262296	0.00262296	0.00865526	0.00262296	0.00262296	0.00262296	0.229203	0.0128581	0.00262296	0.00262296	0.00262296	0.00776447	0.00262296	0.00262296	0.00262296	0.00262296	0.00262296	0.00262296	0.00262296	0.00262296	0.0865775	0.0974285	0.115924	0.0912966	0.250983	0.104974	0.00262296	0.322096
ANKRD34B	0.64075	0.633575	0.551584	0.587898	0.823204	0.586018	0.660564	0.510749	0.703841	0.82141	0.737053	0.531327	0.627763	0.84495	0.672158	0.61	1.016	0.450807	0.534945	0.449548	0.450365	0.768993	0.494272	0.734238	0.485365	0.623679	0.520892	0.448906	0.534795	0.526064	0.567353	0.505815	0.479966	0.452161	0.573275	0.461606	0.455451	0.632791	0.459885	0.453321	0.618602	0.514059	0.455844	0.736267	0.9402	1.016
ANKRD34C	0.321139	0.470914	0.426939	0.455895	0.458578	0.394991	0.263174	0.389462	0.355606	0.808331	0.507948	0.3634	1.12113	0.432933	0.872914	0.900504	0.317765	0.323249	0.263174	0.312493	0.333007	0.924286	0.609457	1.1079	0.327202	0.443599	0.268109	0.56026	0.276818	0.468248	0.289042	0.274759	0.268241	0.271278	0.922156	0.821816	0.265868	0.278472	0.378685	0.266723	0.263272	0.682305	0.292745	0.263865	0.42993	1.12113
ANKRD35	2.91735	3.23443	0.751161	2.18268	1.84735	0.751161	0.751161	0.751161	0.751161	1.42747	3.01428	2.5781	0.751161	0.751161	0.751161	0.751161	0.751161	0.751161	0.751161	0.751161	1.75576	0.751161	0.751161	0.751161	1.13691	3.09268	0.751161	0.751161	0.751161	2.02824	0.751161	0.751161	0.751161	0.751161	0.751161	0.751161	0.751161	0.751161	1.84547	1.71075	1.93508	1.61606	1.50516	2.27449	0.751161	3.23443
ANKRD36	0.0280526	0.00910606	0.00641003	0.164703	0.0208751	0.00586549	0.0469803	0.0062089	0.00785534	0.0539788	0.0959833	0.00679269	0.0428337	0.0848544	0.0795186	0.0128173	0.0742723	0.00978756	0.00520756	0.0258061	0.0204558	0.0434002	0.0154113	0.0351922	0.12951	0.0115066	0.0499134	0.0303513	0.109202	0.00574377	0.0497086	0.154134	0.0396705	0.00556188	0.00655988	0.017319	0.345231	0.0411672	0.00817066	0.0627348	0.11004	0.253327	0.259189	0.105173	0.0373408	0.345231
ANKRD36B	0.253963	0.356436	0.258196	0.251148	0.25367	0.366978	0.251148	0.251148	0.655831	0.251148	0.251148	0.270543	0.251148	0.251148	0.251148	0.251148	0.251148	0.347107	0.251148	0.294908	0.323464	1.04862	0.292165	0.251148	0.405276	0.343109	0.335425	0.958417	0.363445	0.251148	0.251148	0.251148	0.587552	0.375224	0.292957	0.353441	0.374434	0.519743	0.354082	0.289893	0.252678	0.252198	0.27954	0.271637	0.726387	1.04862
ANKRD36C	0.0991711	0.0819366	0.235535	0.131769	0.0919732	0.210263	0.152435	0.283462	0.0580783	0.0867806	0.0583952	0.107575	0.16514	0.123716	0.503915	0.113886	1.05074	0.0592158	0.0580783	0.111867	0.204365	0.0608342	0.058621	1.55726	0.153957	0.281116	0.727588	0.21713	0.0585348	0.442481	0.0584092	0.721304	0.36517	0.399921	0.200523	0.0652588	0.560266	0.188271	0.189871	0.187211	0.753893	0.246867	0.0649932	0.545937	0.128692	1.55726
ANKRD37	0.250394	0.241459	0.72745	0.667227	0.389303	0.618169	0.106823	0.0488859	0.212187	0.21114	0.398543	0.325171	0.551555	0.360437	0.439658	0.215144	0.0499165	0.333279	0.641434	0.269998	0.157996	0.379261	0.468383	0.791489	0.682241	0.459874	0.303408	0.633035	0.520067	0.589047	0.582352	0.601723	0.247175	0.157401	0.249911	0.073369	0.0969039	0.0666512	0.156253	0.0569858	0.898115	0.438417	0.219064	0.135098	0.0840268	0.898115
ANKRD39	0.868003	0.879067	0.869327	0.872642	0.867219	0.876925	0.873278	0.879983	0.872637	0.897574	0.867743	0.865568	0.871429	0.879808	0.896757	0.866489	1.1592	0.877555	0.868511	0.878152	0.878569	0.889877	0.884695	0.883845	0.875663	0.870466	0.87192	0.865169	0.866647	0.881	0.898365	0.936531	0.87056	0.865647	0.867227	0.877184	0.891166	0.879866	0.87253	1.007	0.865127	0.871328	0.946377	0.89661	0.872808	1.1592
ANKRD40	0.196309	0.296476	0.443472	0.313085	0.435484	0.373928	0.967685	0.618766	0.545968	0.381973	0.234815	0.405528	0.505801	0.410148	0.251135	0.411698	0.736182	0.207135	0.441167	0.215375	0.193948	0.758203	0.29213	0.268076	0.395742	0.597115	0.731638	0.816269	0.790464	0.192336	0.323186	0.370054	0.508656	1.02401	0.867376	0.714063	0.209916	0.193402	0.249199	0.531434	0.192623	0.468609	0.722948	0.406729	0.569529	1.02401
ANKRD42	0.235181	0.155667	0.0447487	0.0574995	0.16299	0.0881737	0.0385361	0.196287	0.450411	0.0558173	0.207516	0.108253	0.217955	0.16387	0.326155	0.0676375	0.0514121	0.063109	0.110206	0.0670483	0.10195	0.555699	0.290368	0.381619	0.0474711	0.222697	0.119914	0.0871625	0.0576745	0.0789736	0.100616	0.130067	0.176935	0.0366819	0.0674692	0.13048	0.365401	0.0420792	0.0384969	0.0366967	0.0501914	0.358528	0.104306	0.111077	0.0442255	0.555699
ANKRD44	0.529842	0.996626	1.19468	2.15419	1.79734	0.966461	1.48227	1.33361	1.55349	2.42395	1.67119	0.965308	1.85544	2.0343	2.09086	1.59935	0.328739	1.99257	1.10695	1.44842	1.64556	1.12654	1.53152	1.25976	1.87667	0.840704	0.906757	1.3018	1.17765	1.35104	1.57784	1.41551	1.72226	1.30078	1.64303	1.44626	1.93531	0.661368	0.30438	0.407204	0.751675	1.2433	0.606578	1.23885	0.72117	2.42395
ANKRD45	0.264102	0.160163	0.00388327	0.292069	0.201881	0.00388327	0.460042	0.197878	0.00388327	0.343899	0.019958	0.203832	0.277871	0.199524	0.0435028	0.109052	0.00388327	0.237006	0.0698314	0.399106	1.11612	0.0894562	0.00703635	0.281999	0.0437891	0.0280758	0.00693084	0.0492256	0.170851	0.137463	0.137544	0.177767	0.0893854	0.232548	0.140345	0.275149	0.269519	0.027308	0.00857428	0.180335	0.162168	0.1387	0.263967	0.208688	0.0145994	1.11612
ANKRD46	0.00113179	0.0741684	0.26956	0.638668	0.154912	0.251443	0.427722	0.265618	0.31906	0.419554	0.168368	0.248931	0.486457	0.491111	0.12499	0.202831	0.0148035	0.368175	0.933551	0.853448	0.248766	0.176506	0.309613	0.621921	0.342248	0.0059392	0.0113429	0.148276	0.109654	0.543607	0.397299	0.544172	0.161865	0.751191	0.822058	0.41061	0.00026176	0.471617	0.63616	0.616403	0.557266	0.1031	0.24417	0.415522	0.648329	0.933551
ANKRD49	0.381097	0.434794	0.471184	0.288634	0.264609	0.431194	0.267543	0.444722	0.507886	0.692585	0.29338	0.213454	0.77547	0.675707	0.420977	0.67325	0.396302	0.463527	0.602906	0.565918	0.369545	0.156094	0.148012	0.443426	0.950298	0.15233	0.147972	0.286116	0.502083	0.477808	0.319584	0.217217	0.25459	0.157848	0.16351	0.152113	0.148306	0.200484	0.761783	0.154955	0.435491	0.148022	0.220369	0.180319	0.149012	0.950298
ANKRD50	0.187469	0.188469	0.238903	0.277007	0.355121	0.215764	0.230334	0.18809	0.204492	0.303845	0.186756	0.292183	0.239409	0.235396	0.21778	0.217209	0.199298	0.336061	0.194483	0.493252	0.18805	0.843104	0.39515	0.445405	0.217493	0.241542	0.214539	0.20593	0.209578	0.194018	0.192763	0.186509	0.43998	0.187209	0.212757	0.190451	0.553757	0.230008	0.186475	0.22442	0.341971	0.189024	0.564645	0.410679	0.378747	0.843104
ANKRD52	0.170284	0.171306	0.169811	0.210064	0.168698	0.169149	0.168504	0.173178	0.168379	0.181726	0.184225	0.178804	0.168529	0.169513	0.173316	0.171355	0.455233	0.187685	0.178099	0.169858	0.21374	0.173289	0.179186	0.169053	0.189532	0.181067	0.197051	0.201672	0.168512	0.174159	0.196835	0.308273	0.182353	0.218356	0.168378	0.169841	0.179528	0.559057	0.170179	0.178434	0.17297	0.191507	0.471249	0.192434	0.523599	0.559057
ANKRD53	0.258463	0.604201	0.511505	0.441838	0.725284	0.483658	1.22407	0.674972	0.42959	0.506342	0.583454	1.20983	0.625363	0.738796	0.548452	0.453148	0.621513	0.168998	0.313064	0.868813	1.30625	0.69924	0.272978	2.37164	0.936702	0.34048	0.693999	0.398932	1.02819	0.68492	0.232968	0.28467	0.189094	0.20292	0.121506	0.186008	0.0685266	0.141937	0.422302	0.151154	0.219232	0.0715123	0.388469	0.0457634	0.300315	2.37164
ANKRD54	0.825949	0.354008	0.0537578	0.0570189	0.0697769	0.0711886	0.050135	0.00453994	0.0604789	0.106993	0.188659	0.0682751	0.109433	0.119631	0.000223287	0.00173285	0.00969106	0.0634992	0.0461396	0.0324887	0.0291772	0.0288861	0.0289736	0.196115	0.0440002	0.465254	0.446954	0.22593	0.0413041	0.021441	0.000910081	0.00445595	0.000777002	0.0275138	0.176197	0.0350533	0.0945405	0.0529724	0.239099	0.0605607	0.00379867	0.0487795	0.00164556	0.0425737	0.401132	0.825949
ANKRD55	0.219689	0.247353	0.18603	0.186864	0.192775	0.18603	0.388563	0.718949	0.193756	0.349237	0.211687	0.312949	0.368707	0.321547	0.251889	0.251456	1.27345	0.187434	0.217281	0.215319	0.361581	0.247889	0.223141	0.357185	0.225253	0.188511	0.186241	0.214975	0.732455	0.300186	0.228381	0.22752	0.361981	0.260884	0.214094	0.188025	0.218628	1.37716	0.360162	0.192777	0.187566	0.335146	0.331445	0.329686	0.862734	1.37716
ANKRD6	0.00165754	0.0248302	0.0513681	0.0240153	0.0694708	0.0616531	0.203821	0.0439012	0.0703004	0.127629	0.09508	0.0800021	0.0269931	0.0649779	0.0166168	0.0540094	0.202344	0.169073	0.161631	0.528735	0.373291	0.0181029	0.0402428	0.422969	0.217403	0.162857	0.0928813	0.0253668	0.132693	0.259977	0.0677781	0.122797	0.309558	0.0718713	0.0308176	0.181619	0.416386	0.00383872	0.0532852	0.152101	0.222783	0.285033	0.0411713	0.000727299	0.024393	0.528735
ANKRD60	0.0303423	0.0824987	0.0303266	0.268756	0.0807301	0.0303266	0.0512472	0.332384	0.0382962	0.100725	0.113931	0.110248	0.119742	0.143051	0.0562623	0.085716	0.0384219	0.0351858	0.0303266	0.0843087	0.0320932	0.402501	0.110697	0.0338413	0.030367	0.52728	0.511797	0.19811	0.0304313	0.031411	0.139704	0.0305268	0.09785	0.123698	0.11413	0.0304503	0.158275	0.0340786	0.102014	0.110476	0.619004	0.185243	0.0744179	0.332308	0.471565	0.619004
ANKRD61	0.644942	0.287071	0.0767581	0.0785095	0.2451	0.0767581	0.15637	0.243064	0.108311	0.0816867	0.0767879	0.251304	0.329492	0.341639	0.292334	0.259615	0.0857764	0.15431	0.0767581	0.10211	0.111486	0.249059	0.246427	0.375898	0.0909587	0.211787	0.422057	0.219667	0.263021	0.140159	0.23539	0.483895	0.109158	0.0889716	0.178269	0.721884	0.166517	0.120822	0.100391	0.286715	0.437321	0.189004	0.340585	0.165588	0.087712	0.721884
ANKRD62	0.870011	1.33982	1.36254	0.865554	1.02201	1.18019	0.949272	1.34374	1.58575	0.910111	0.865554	1.18166	1.43372	0.884049	0.898073	1.09	0.940158	0.867341	1.08907	1.06019	1.07133	0.933571	1.15837	0.930377	1.45351	0.996837	0.897633	1.17522	0.9513	1.52613	1.58504	1.02499	0.983608	0.892328	1.33856	1.62794	0.872017	0.865554	0.868009	1.64867	0.91436	0.890136	0.921576	0.869663	0.865586	1.64867
ANKRD63	0.148175	0.312648	0.0242143	0.291056	0.35195	0.0242143	0.0242143	0.21949	0.0266445	0.164985	0.231949	0.0863916	0.0533147	0.0760342	0.0936611	0.0612192	0.119154	0.207842	0.0242143	0.200857	0.109202	0.0551165	0.122033	0.026826	0.124257	0.178186	0.148174	0.190636	0.0389342	0.0277746	0.0665503	0.127249	0.0384821	0.0596637	0.134013	0.398941	0.094147	0.0357507	0.145812	0.644448	0.224187	0.155579	0.110575	0.0263315	0.0340757	0.644448
ANKRD65	0.376368	0.595694	0.664473	0.643357	0.451738	0.746005	0.285952	0.488456	0.666904	0.386088	1.07884	0.62088	0.349993	0.32162	0.292915	0.366174	0.327733	0.883352	0.390786	0.86993	1.24222	0.434574	0.407591	0.497008	1.04428	0.459303	0.437217	0.291064	0.445131	0.362926	0.358289	0.450961	0.441653	0.28987	0.335562	0.297928	0.439869	0.716315	0.39174	0.382095	0.292725	0.286566	0.289904	0.319748	1.0387	1.24222
ANKRD66	0.286834	0.579897	0.0344315	0.205709	0.411327	0.0344315	0.0344315	0.585344	0.222496	0.0528814	0.365367	0.776353	0.0709586	0.0344315	0.0765665	0.335825	0.0344315	0.243982	0.0344422	1.09873	0.03948	0.0876565	0.547981	0.0996158	0.704699	0.705718	0.651293	0.399252	0.811059	0.796218	0.0689821	0.0344315	0.898066	0.0617977	0.121939	0.0843299	0.0371732	0.584058	1.20351	0.938457	0.581797	0.934848	1.11089	1.13494	0.708185	1.20351
ANKRD7	0.513546	0.513165	0.546847	0.385858	0.398989	0.581144	0.697333	0.388792	0.395442	0.446172	0.486244	0.383591	0.425212	0.461587	0.428017	0.454215	0.391618	0.489537	0.405357	0.470431	0.606549	0.428913	0.404863	0.582253	0.634473	0.796975	0.615167	0.610131	0.841017	0.628669	0.623151	0.621776	0.452016	0.389079	0.392301	0.399914	0.500008	0.426934	0.384465	0.423761	0.481639	0.706826	0.755851	0.398283	0.437296	0.841017
ANKRD9	0.431291	0.372041	0.229402	0.264018	0.218141	0.207882	0.15782	0.133319	0.140522	0.0928639	0.283329	0.426822	0.142136	0.110288	0.097794	0.14466	0.285984	0.0622973	0.0583298	0.0558317	0.0559814	0.0787867	0.0563936	0.0805982	0.0624895	0.0597592	0.0822582	0.220544	0.200082	0.188649	0.0952265	0.0634962	0.0591192	0.0822989	0.0588363	0.0790194	0.104522	0.056115	0.0774312	0.0977554	0.2781	0.167122	0.0797185	0.287183	0.0798459	0.431291
ANKS1A	0.877147	0.829789	0.583358	0.664545	0.589635	0.652667	0.868651	0.65613	0.572843	0.549944	0.557264	0.583687	0.659377	0.56434	0.555182	0.610845	0.610182	0.552011	0.550554	0.550373	0.551598	0.634601	0.550184	0.734689	0.569782	0.55054	0.568786	0.797508	0.549993	0.562909	0.562726	0.566976	0.576315	0.552599	0.607001	0.57275	0.563619	0.552705	0.70219	0.820491	0.97036	0.663487	0.859958	0.666763	0.605613	0.97036
ANKS1B	1.02537	1.03748	0.067199	0.067436	0.0678561	0.0685548	0.388048	0.295297	0.186686	0.0650299	0.140293	0.0773712	0.114858	0.108709	0.0643806	0.197491	0.745799	0.316514	0.19084	0.705469	0.0642238	0.0644987	0.147196	0.111115	0.151454	0.127686	0.132919	0.0756174	0.381342	0.11166	0.0703323	0.0684176	0.0756112	0.168059	0.142458	0.120692	0.280294	0.114024	0.134581	0.0659843	0.11682	0.0874364	0.163023	0.0651377	0.097434	1.03748
ANKS3	0.115386	0.00968525	0.197658	0.106098	0.115345	0.146321	0.0202598	0.0752991	0.0330857	0.285879	0.0896947	0.184999	0.282858	0.159782	0.0921891	0.158685	0.011173	0.230693	0.198418	0.151345	0.233594	0.0464456	0.169376	0.0561869	0.166868	0.253731	0.364457	0.263997	0.287601	0.1454	0.11329	0.179346	0.695507	0.198505	0.106478	0.234621	0.606763	0.0239246	0.0254198	0.0115567	0.292583	0.0172315	0.154209	0.0376259	0.0187756	0.695507
ANKS4B	0.153056	0.293905	0.45539	0.281246	0.220467	0.464564	0.303903	0.316535	0.127331	0.286321	0.238172	0.28153	0.344824	0.27771	0.234514	0.333847	0.305734	0.127848	0.0984883	0.275823	0.195058	0.16747	0.106721	0.135425	0.0960045	0.118376	0.096034	0.169795	0.240449	0.124328	0.1133	0.137227	0.215354	0.0963817	0.302649	0.096542	0.768581	0.421962	0.0997743	0.379144	0.0999778	0.335509	0.679252	1.28852	0.201697	1.28852
ANKS6	0.0288897	0.179274	0.190068	0.497903	0.418804	0.155103	0.420829	0.4153	0.148848	0.225129	0.376576	0.328188	0.28378	0.29647	0.570067	0.309756	0.0110361	0.119166	0.0282989	0.0189761	0.386819	0.843939	0.403341	0.238239	0.0939551	0.503251	0.261893	0.259358	0.200186	0.868723	0.339504	0.27352	0.298039	0.048519	0.557519	0.305323	0.0446818	0.174736	0.230573	0.600496	0.178183	0.408008	0.0108143	0.0116291	0.105992	0.868723
ANKUB1	0.391677	0.688857	0.354118	0.345908	0.345344	0.353614	0.340802	0.388013	0.447043	0.446081	0.424223	0.722936	0.628076	0.438212	0.339676	0.484504	0.893435	0.335927	0.335923	0.37989	0.517038	0.67426	0.502376	0.34612	0.362831	0.445846	0.434244	0.338232	0.381164	0.337989	0.581821	0.473719	0.346044	0.3811	0.421375	0.346273	1.14748	0.554516	0.800335	0.450366	0.347511	0.481437	0.930642	0.368759	0.429619	1.14748
ANKZF1	1.24251	1.58663	0.460747	0.317632	0.271821	0.426983	1.04998	0.768318	0.241701	0.257517	0.559265	0.891648	0.563248	0.428048	0.323049	0.632942	0.78834	0.343092	0.179003	0.191811	0.107542	0.255101	0.247211	0.0885557	0.501071	0.272448	0.112539	0.111632	0.652412	0.449164	0.713406	0.161215	0.106367	0.212232	0.120987	0.111553	0.208633	0.249213	0.305807	0.151433	0.408453	1.2217	1.76479	0.171923	0.396839	1.76479
ANLN	0.0467962	0.0469236	0.0419207	0.0909526	0.0176315	0.0318671	0.0170635	0.0354262	0.00848207	0.0778481	0.0211147	0.0721979	0.019163	0.0146993	0.0405672	0.00833359	0.0118936	0.0528872	0.00850933	0.0727343	0.0381167	0.351014	0.270783	0.010358	0.0967689	0.0076698	0.0588326	0.052528	0.00766629	0.0807008	0.031313	0.0183134	0.104487	0.0106401	0.0204853	0.100758	0.0192604	0.00790466	0.160817	0.197786	0.469938	0.0217596	0.635649	0.0209877	0.0482367	0.635649
ANO1	0.26004	0.166799	0.28737	0.188288	0.332945	0.264743	0.366122	0.447817	0.302701	0.287014	0.287488	0.239171	0.231434	0.271664	0.335205	0.317358	0.34625	0.210922	0.269633	0.214953	0.444683	0.177893	0.217281	0.169477	0.367064	0.22932	0.176218	0.265576	0.301356	0.558999	0.272759	0.254823	0.166294	0.172105	0.590553	0.338255	0.166793	0.653769	0.234358	0.171067	0.425387	0.361064	0.165792	0.416511	0.694892	0.694892
ANO10	0.180818	0.266264	0.304005	0.300488	0.178157	0.283427	0.125982	0.315301	0.117086	0.170882	0.160735	0.120013	0.342892	0.31522	0.143104	0.138713	0.120399	0.17144	0.147944	0.162457	0.144671	0.285402	0.207663	0.123365	0.127627	0.20005	0.117632	0.307032	0.116863	0.127785	0.256626	0.177871	0.600585	0.135347	0.345488	0.292768	0.13124	0.758066	0.125072	0.145022	0.137072	0.414226	0.271443	1.93356	0.839178	1.93356
ANO2	0.953211	1.07793	0.604907	0.809917	0.858432	0.604907	0.861057	0.877673	0.604907	0.900185	0.833615	0.925618	0.831718	0.767014	0.922601	0.735464	0.805217	0.715271	0.955638	0.807507	0.802562	0.651419	0.826122	0.605277	0.818005	0.703467	0.779504	0.828925	0.717722	0.761229	0.650606	0.691693	0.625397	0.7914	0.657649	0.700373	0.988794	0.742212	0.92813	0.818137	0.898709	0.62252	0.880366	0.609383	0.60943	1.07793
ANO3	0.430917	0.348054	0.218142	0.255618	0.186136	0.199081	0.242467	0.137659	0.147611	0.403113	0.474221	0.135344	0.17955	0.352351	0.346129	0.235062	0.137901	0.21358	0.307264	0.212896	0.576406	0.135967	0.193376	0.2287	0.312037	0.255583	0.339969	0.171716	0.288434	0.183365	0.216203	0.390928	0.640582	0.315376	0.185373	0.731607	0.137979	0.497009	0.19056	0.203825	0.54284	0.542838	0.147277	0.220669	0.135762	0.731607
ANO4	0.161349	0.161174	0.201279	0.447539	0.532101	0.219748	0.159202	0.158677	0.167818	0.396639	0.183962	0.240061	0.211869	0.195514	0.413399	0.160582	0.163742	0.219742	0.332837	0.223026	0.296903	0.15957	0.168646	0.19712	0.191904	0.511596	0.41313	0.241017	0.17446	0.158419	0.187095	0.189265	0.236557	0.169035	0.387076	0.159167	0.317385	0.163412	0.390832	0.503819	0.177708	0.167363	0.278798	0.222299	0.6802	0.6802
ANO5	0.260973	0.260697	0.267643	0.261931	0.334824	0.270435	0.330769	0.26077	0.260877	0.265024	0.260985	0.282041	0.260697	0.262583	0.260698	0.26079	0.343309	0.268779	0.284321	0.262803	0.261521	0.269371	0.26104	0.300072	0.267434	0.268947	0.294248	0.338782	0.26229	0.292516	0.261938	0.269492	0.265726	0.275804	0.273721	0.275031	0.741386	0.260691	0.440678	0.293351	0.265657	0.266346	0.335452	0.271535	0.276849	0.741386
ANO6	0.739785	0.6687	0.537556	0.575959	0.56807	0.537536	0.536176	0.534726	0.523255	0.5426	0.573877	0.615016	0.66152	0.887806	0.908774	0.586494	0.529724	0.537156	0.522996	0.522829	0.530597	1.30363	0.57085	1.52505	0.538825	0.558566	0.54814	0.586203	0.552584	0.523399	0.570231	0.561271	0.71598	0.536133	0.524565	0.522392	0.522697	0.58392	0.65508	1.08772	0.521731	0.582893	0.533689	0.904936	0.594642	1.52505
ANO7	0.249728	0.260131	0.243853	0.110758	0.0751954	0.275577	0.401353	0.067483	0.470704	0.108609	0.108726	0.210602	0.102277	0.102119	0.122887	0.205129	0.0830934	0.123657	0.0843563	0.120226	0.34018	0.153781	0.077326	0.362839	0.223388	1.35856	1.58825	0.303747	0.157976	0.184951	0.329667	0.741292	0.0983832	0.116404	0.0843667	0.438148	0.0677499	0.157032	0.268575	0.745444	0.204046	0.0718201	0.0687463	0.311043	0.574352	1.58825
ANO8	0.710257	0.637193	0.343944	0.530907	0.317161	0.340913	0.214104	0.628629	0.367072	0.275688	0.715511	0.776334	0.461975	0.366361	1.04023	0.279148	1.06981	0.263878	0.186575	0.186956	0.206774	0.666881	0.193579	0.219307	0.211012	0.214143	0.34493	0.193646	0.370684	0.454658	0.190794	0.492724	0.244758	0.43398	0.300188	0.333898	0.972903	0.253019	0.594007	0.186575	0.256707	0.216845	0.379856	0.20338	0.289049	1.06981
ANO9	0.200147	0.26721	0.232191	0.338339	0.348676	0.27689	0.237665	0.125485	0.238104	0.212432	0.217517	0.126044	0.216256	0.183077	0.167313	0.129747	0.113262	0.334444	0.255279	0.284436	0.359355	0.158375	0.323373	0.137181	0.336751	0.167662	0.471619	0.530819	0.173832	0.121658	0.099019	0.30977	0.100969	0.274508	0.167081	0.178823	0.164067	0.576884	0.752457	0.358038	0.120658	0.116882	0.170762	0.762789	0.362797	0.762789
ANOS1	0.198377	0.198377	0.267771	0.294839	0.258294	0.267178	0.288784	0.269015	0.241698	0.228661	0.314263	0.254666	0.249285	0.229829	0.255426	0.281583	0.440386	0.344884	0.456606	0.351284	0.343091	0.574397	0.406566	0.233005	0.29622	0.412432	0.468773	0.234684	0.211409	0.212019	0.275008	0.296238	0.262673	0.198658	0.257299	1.31624	0.582882	0.202979	0.201526	0.769725	0.429082	0.515866	0.327405	0.355011	0.298535	1.31624
ANP32A	0.179793	0.117069	0.115582	0.125196	0.249497	0.120882	0.12885	0.169819	0.147918	0.14823	0.107595	0.118577	0.111383	0.109285	0.135135	0.122786	0.169624	0.130637	0.141893	0.236741	0.154884	0.148723	0.181303	0.196587	0.128217	0.346034	0.357143	0.620072	0.285805	0.190507	0.484011	0.190693	0.106508	0.233752	0.239676	0.110696	0.446674	0.515086	0.531893	0.477357	0.115136	0.110987	0.172123	0.250586	0.594264	0.620072
ANP32B	0.621976	0.555245	0.463849	0.586793	0.476253	0.45772	0.449625	0.443798	0.475662	0.637452	0.442222	0.44498	0.457945	0.471372	0.443587	0.463575	0.450426	0.700523	0.585038	0.495046	0.536886	0.867427	0.699195	0.83501	0.472083	0.870025	0.528319	0.486985	0.449493	0.644917	0.485833	0.465783	0.444818	0.450631	0.454212	1.17706	0.449915	0.477738	1.11247	0.487762	0.449871	0.445784	0.442982	0.45656	0.459863	1.17706
ANP32C	0.446328	0.446328	0.446328	0.446328	0.446328	0.446328	0.446328	0.446328	0.446328	0.446328	0.446328	0.446328	0.446328	0.446328	0.446328	0.446328	0.446328	0.446328	0.446328	0.446328	0.446328	0.446328	0.446328	0.446328	0.446328	0.446328	0.446328	0.446328	0.446328	0.446328	0.446328	0.446328	0.446328	0.446328	0.446328	0.446328	0.446328	0.446328	0.446328	0.446328	0.446328	0.446328	0.446328	0.446328	0.446328	0.446328
ANP32D	0.0513708	0.0821551	0.104714	0.199987	0.217012	0.129116	0.236519	0.23754	0.238412	0.114454	0.189583	0.148743	0.168008	0.0901019	0.0934087	0.175833	0.103485	0.0714946	0.135939	0.399621	0.101771	0.0568565	0.139016	0.100179	0.123466	0.108683	0.111199	0.0579655	0.112947	0.123309	0.0791728	0.058111	0.125734	0.227363	0.151594	0.167371	0.0551466	0.125466	0.0522395	0.308255	0.511219	0.196642	0.0836392	0.0514084	0.164416	0.511219
ANP32E	0.39447	0.470262	0.498456	0.418774	0.446131	0.521034	0.467372	0.396063	0.419175	0.441152	0.439579	0.464686	0.579644	0.419227	0.602814	0.465341	0.408306	0.438663	0.393509	0.39353	0.427359	0.442455	0.394067	0.44338	0.472184	0.393525	0.40194	0.394103	0.428123	0.553171	0.405474	0.393535	0.618949	0.399322	0.395532	0.393517	0.541191	0.422731	0.461827	0.444192	0.411359	0.393735	0.484947	0.397627	0.663301	0.663301
ANPEP	0.259861	0.410687	0.675421	0.458262	0.416025	0.766589	0.4391	0.467476	0.601263	0.385811	0.727038	0.382389	1.52249	0.690176	0.855787	0.773074	0.881286	0.548284	0.542159	0.322895	0.434759	0.324458	0.241298	0.316419	0.645045	0.390001	0.63378	0.69406	0.569384	0.568493	0.264111	0.297576	0.592882	0.67571	0.270336	0.359568	0.361805	0.399225	0.272784	0.343109	0.546067	0.608451	0.448088	0.301479	0.459607	1.52249
ANTXR1	0.160069	0.0288458	0.0179865	0.0191228	0.099748	0.0180702	0.0170535	0.0282982	0.0226205	0.0954474	0.0232712	0.0238239	0.140362	0.122055	0.0224717	0.0607991	0.0874426	0.122292	0.2823	0.121071	0.0408286	0.0417212	0.176238	0.0588641	0.201996	0.0595265	0.0246014	0.0932351	0.024621	0.0749975	0.0911555	0.0656081	0.0246511	0.104788	0.0175233	0.0236216	0.597402	0.0331192	0.425486	0.158641	0.11605	0.0551766	0.0426033	0.0218711	0.0203907	0.597402
ANTXR2	0.599233	0.472188	0.407243	0.720986	0.755047	0.514398	0.564781	0.457645	0.601972	0.269817	0.350851	0.735782	0.334253	0.316262	0.635715	0.339809	0.484832	0.522552	0.264111	0.267031	0.291004	0.719613	0.277533	0.266812	0.328964	0.372774	0.546057	0.402111	0.946379	0.355095	0.427213	0.300195	0.264929	0.264998	0.305545	0.424916	0.493852	0.683841	0.280825	0.584421	0.275163	0.342784	2.38645	0.633071	0.626237	2.38645
ANTXRL	0.0234834	0.0406576	0.0234765	0.0234765	0.0252022	0.0234765	0.0234765	0.0319049	0.0440079	0.0234765	0.0234765	0.0443741	0.0234765	0.0234765	0.0336211	0.0234765	0.0234765	0.0407786	0.0234765	0.0234765	0.188182	0.230963	0.043611	0.0234765	0.120167	0.033999	0.0722791	0.0338578	0.0358725	0.193781	0.0234765	0.0234765	0.0888208	0.0242024	0.0792831	0.044308	0.112063	0.0453029	0.161863	0.0421722	0.0472735	0.0778427	0.0603957	0.0754455	0.173141	0.230963
ANXA1	0.0848616	0.24853	0.286985	0.254585	0.177066	0.288074	0.227602	0.204981	0.334452	0.0931151	0.542667	0.19476	0.145732	0.191713	0.442175	0.338798	0.177511	0.271905	0.0949663	0.263514	0.297864	1.40461	0.0896059	0.273151	0.269184	0.128859	0.14943	0.238547	0.253853	0.300415	0.0909558	0.0969328	0.110881	0.163253	0.176029	0.150917	0.200628	0.437285	0.266343	0.137829	0.0979133	0.145378	0.0824491	0.239043	0.431397	1.40461
ANXA10	0.0262252	0.00132792	0.078638	0.0715864	0.100059	0.0544011	0.122013	0.145595	0.108273	0.0184099	0.083041	0.182673	0.00202106	0.0497131	0.0424752	0.0906805	0.00498513	0.0987897	0.143419	0.00283303	0.161943	0.535228	0.245141	0.457019	0.021676	1.19637	1.14486	0.278136	0.12041	0.0195633	0.158948	0.0514035	0.0895653	0.347926	0.430322	0.42666	0.0503639	0.00407276	0.178433	0.0016452	0.0214207	0.248014	0.232131	0.0834276	0.260963	1.19637
ANXA11	1.57117	1.55071	1.67206	1.89931	2.13082	1.66183	1.82977	1.56319	1.65583	2.24292	1.92741	1.89228	1.01938	1.06577	1.73593	1.72971	1.06108	2.02369	1.91422	2.19343	2.81139	1.87201	2.0946	1.5756	2.93263	2.1172	2.02727	2.10175	1.50005	1.67098	1.87469	1.74652	2.75467	2.22912	2.73812	2.74138	0.990274	0.965827	0.935806	1.31797	2.11484	2.34784	1.36032	1.78714	1.00685	2.93263
ANXA13	0.134596	0.174138	0.50063	0.484492	0.412629	0.626974	0.152286	0.234359	0.339533	0.36574	0.246875	0.257682	0.88351	0.507889	0.307302	0.462492	0.947597	0.113211	0.0891812	0.0823948	0.0932144	0.0828596	0.0896597	0.1082	0.0914932	0.106108	0.109195	0.117953	0.480876	0.356158	0.110447	0.0910551	0.173944	0.562947	0.374928	0.23986	0.3413	0.385412	0.188165	0.360717	0.288724	0.132596	0.248022	0.223254	0.223254	0.947597
ANXA2	0.139329	0.218691	0.255601	0.636196	0.461594	0.152859	0.452704	0.613422	0.129576	0.487877	0.702434	0.554036	0.920571	0.282506	0.257146	0.592352	0.146233	0.667294	0.325594	0.770034	0.847202	0.144957	0.560096	0.233997	0.762206	0.63998	0.575813	0.853866	0.74972	0.805445	1.27544	1.43785	1.56556	0.503153	0.477402	1.11018	0.390993	0.129715	0.802322	0.159845	0.167007	1.79809	0.180001	0.367784	0.13994	1.79809
ANXA2R	0.266756	0.256559	0.252605	0.251259	0.267159	0.25135	0.251249	0.252629	0.25164	0.278712	0.269009	0.331414	0.291808	0.266145	0.251962	0.251762	0.40407	0.321124	0.254574	0.256626	0.254703	0.26725	0.257951	0.320291	0.257994	0.270037	0.25445	0.26782	0.277736	0.251416	0.38879	0.265783	0.274341	0.253113	0.343567	0.252398	0.814607	0.446736	0.43505	0.251315	0.267808	0.752125	0.270297	0.426862	0.54615	0.814607
ANXA3	0.511966	0.575142	0.555219	0.581285	0.579745	0.543771	0.610773	0.63318	0.539395	0.591861	0.653902	0.511605	0.500858	0.495129	0.57976	0.603348	0.53875	0.687149	0.682239	0.874247	0.666665	0.925819	0.681581	1.43904	0.681069	0.693135	0.699504	0.53027	0.697336	0.813205	0.762499	0.816308	0.795677	0.888568	0.777355	0.651455	0.722031	0.760105	1.14212	0.479354	0.773205	0.563006	0.605426	0.575117	0.562616	1.43904
ANXA4	0.00443283	0.00443283	0.0181717	0.013694	0.0116048	0.0123901	0.041452	0.0102805	0.00443283	0.0744881	0.148504	0.133328	0.201302	0.00446713	0.0404869	0.0186813	0.124268	0.0048979	0.0243723	0.0508909	0.0346909	0.277839	0.0602807	0.0467965	0.0246182	0.018448	0.0405888	0.0766409	0.038608	0.0126473	0.0176109	0.0155493	0.00644507	0.0146981	0.00593808	0.0343372	0.104685	0.232648	0.328192	0.0305971	0.077603	0.0352752	0.00823517	0.0375471	0.219526	0.328192
ANXA5	0.500408	0.313559	0.271308	0.312168	0.349581	0.241536	0.251881	0.225652	0.25019	0.228686	0.225073	0.22115	0.397411	0.233708	0.224241	0.222338	0.610339	0.279482	0.342938	0.340848	0.385327	0.220879	0.238554	0.480685	0.442197	0.221454	0.222627	0.327394	0.227049	0.229025	0.265715	0.253349	0.226392	0.510816	0.327389	0.31603	0.485519	0.782986	0.671855	0.345632	0.223501	0.221668	0.282785	0.7689	0.293163	0.782986
ANXA6	0.491859	0.543809	0.506394	0.58667	0.668077	0.522176	0.749359	0.496887	0.522653	0.468615	0.537497	0.511383	0.460125	0.458673	0.465174	0.589535	0.487567	0.66598	0.49426	0.634237	0.624784	0.639516	0.529942	0.565771	0.507524	0.80694	0.739125	0.831639	0.460327	0.459685	0.543441	0.599007	0.653164	0.506947	0.619931	0.773625	0.560458	0.516459	0.48542	0.61755	0.538316	0.589187	0.695541	0.614907	0.480249	0.831639
ANXA7	0.0707773	0.106169	0.00938009	0.00947268	0.0109457	0.00940471	0.0306138	0.0294554	0.0230819	0.0108301	0.0153927	0.0103132	0.182691	0.012528	0.0142828	0.00956638	0.0617825	0.00974872	0.0316865	0.0103876	0.0370138	0.0850185	0.017979	0.104937	0.016609	0.0261532	0.0237129	0.0173678	0.015496	0.0327784	0.00969922	0.0113636	0.0156352	0.0110094	0.0511203	0.00981414	0.00999218	0.455371	0.261584	0.0233323	0.00945087	0.00953975	0.0250126	0.0876692	0.194986	0.455371
ANXA8	0.426541	0.545226	0.258517	0.838311	0.369206	0.258517	0.258517	0.258517	0.258517	0.492806	1.01927	0.736467	0.258517	0.258517	0.258517	0.258517	0.258517	0.592249	0.258517	0.258517	0.265475	0.548799	0.629172	0.258517	0.451031	0.482279	0.780875	0.385668	0.415168	0.66471	0.258517	0.258517	0.365896	0.535596	0.507044	0.534402	0.581463	0.733096	0.79785	0.653687	0.553936	0.740821	0.373794	0.259988	0.731871	1.01927
ANXA8L1	0.136995	0.123495	0.115841	0.113172	0.169729	0.134746	0.125408	0.120681	0.113172	0.1188	0.113172	0.118339	0.192905	0.127357	0.14194	0.197338	0.128275	0.116999	0.113172	0.562326	0.120714	0.132004	0.118285	0.156499	0.132558	0.119468	0.130944	0.116676	0.1136	0.113821	0.122582	0.113497	0.185661	0.661238	0.11365	0.598126	0.114658	0.139861	0.196909	0.141447	0.231404	0.327515	0.235784	0.250949	0.19944	0.661238
ANXA9	0.734809	1.21698	1.05091	1.41022	2.1215	1.04239	1.41808	1.52777	1.5163	1.35272	1.89036	1.24566	0.475506	1.0984	1.41173	1.11676	0.453229	0.969075	0.666235	0.623584	0.943621	0.901146	1.02989	0.674748	0.722762	0.623223	0.587583	0.696457	1.20149	1.15879	0.657759	0.704788	1.02874	1.38527	0.939281	1.02774	0.587864	0.718804	0.530611	0.290843	1.1619	0.781742	0.983791	1.23167	0.723673	2.1215
AOAH	0.150496	0.243762	0.295751	1.45227	0.636269	0.244094	0.290943	0.145162	0.194312	1.43354	1.67103	0.151336	0.238247	0.308596	0.294052	0.341786	0.16666	0.397993	0.145145	0.315503	0.248217	0.253512	0.153885	0.180278	0.205826	0.175257	0.145151	0.147418	0.331441	0.20512	0.15025	0.146366	0.461696	0.145148	0.265786	0.192374	0.167348	0.605892	0.149326	0.272528	0.305288	0.177415	0.185731	0.145227	0.461334	1.67103
AOC1	0.378366	0.235681	0.235581	0.257225	0.218982	0.22044	0.262235	0.280451	0.249667	0.267955	0.252361	0.232733	0.218271	0.230293	0.257313	0.231913	0.561815	0.280744	0.271507	0.295081	0.223506	0.321976	0.221224	0.249159	0.252635	0.42501	0.410196	0.218739	0.251513	0.218652	0.219471	0.228053	0.307892	0.335332	0.218351	0.314535	0.903325	0.250214	0.342007	0.229477	0.230045	0.218771	0.312448	0.239865	0.223703	0.903325
AOC2	1.13392	0.933364	0.783255	0.671869	0.497344	0.736544	0.397291	0.339229	0.781434	0.69188	0.514963	0.56867	0.492573	0.827181	0.640541	0.472344	0.312526	1.07259	0.362756	0.709338	0.637138	0.402335	0.388113	0.711258	1.51918	0.418547	0.335608	0.976876	0.629804	0.441103	0.58127	0.918641	0.532958	0.841227	0.310624	0.462566	0.937736	0.377574	1.03383	0.838553	0.717838	0.321821	0.588657	0.387392	0.433096	1.51918
AOC3	0.55354	0.172326	0.00499564	0.0139932	0.00440057	0.0137404	0.0698957	0.024932	0.0152875	0.145546	0.0106668	0.00380156	0.0180885	0.0104695	0.110788	0.0134201	0.117934	0.0134704	0.012873	0.121943	0.0120479	0.41272	0.524971	0.0121651	0.017149	0.41692	0.405148	0.00701845	0.0500874	0.182751	0.598427	0.363694	0.0119892	0.00606539	0.00799788	0.0658419	0.00492016	0.0590152	0.672015	0.433878	0.29558	0.140961	0.595612	0.0703951	0.362556	0.672015
AOX1	0.462227	0.465718	0.407875	0.420694	0.4102	0.408923	0.408388	0.426446	0.409017	0.40778	0.414626	0.411483	0.407754	0.41289	0.409624	0.407805	0.408647	0.407803	0.460717	0.408995	0.414406	0.413849	0.463189	0.416136	0.407863	0.480421	0.487901	0.457559	0.411941	0.407812	0.458962	0.410674	0.430814	0.408854	0.472894	0.409605	0.421896	0.410958	0.410732	0.407882	0.528287	0.412901	0.411763	0.58289	0.417151	0.58289
AP1AR	0.0128899	0.0296054	0.011927	0.0509642	0.0131923	0.0124558	0.0766471	0.138124	0.0119291	0.0237939	0.0147493	0.020707	0.0142901	0.0141042	0.103613	0.0182464	0.0161626	0.178809	0.0136199	0.289075	0.0235503	0.639496	0.345113	0.0134928	0.034492	0.460986	0.403	0.0684829	0.134	0.0120119	0.280903	0.144887	0.0441916	0.0144603	0.144661	0.0691175	0.280038	0.0274124	0.236808	0.0623025	0.0252039	0.0291296	0.209006	0.028051	0.0119352	0.639496
AP1B1	0.517944	0.518125	0.493262	0.843118	0.56649	0.493262	1.14226	0.75419	0.493262	1.236	0.643427	1.15299	0.646058	0.8874	1.06507	1.08822	0.560505	0.707138	1.07806	0.684569	0.493262	0.839768	0.775493	1.22538	0.513767	0.819444	0.820075	0.908441	0.887985	0.869355	0.783247	0.763983	0.59628	1.10165	0.78446	1.0908	1.27396	0.531786	0.65861	0.607336	1.10234	0.709346	0.498943	0.511915	0.578583	1.27396
AP1G1	0.993407	1.07565	0.911506	1.22543	1.12581	1.00038	0.712014	0.780353	1.16874	1.08492	0.931256	0.792376	0.812399	0.994344	0.888263	0.839417	0.985226	0.725326	0.895409	0.74252	0.853702	0.761297	0.81947	0.78163	0.748232	0.776603	0.7577	0.915199	0.773443	0.734145	0.797783	0.765522	0.747202	0.707912	0.703824	0.706486	0.705358	1.06761	0.716119	0.703882	0.704535	0.726228	0.703923	0.709466	0.92005	1.22543
AP1G2	0.0193277	0.0585296	0.0834021	0.112263	0.182163	0.12015	0.35592	0.103553	0.0426346	0.0239502	0.138283	0.255368	0.0122262	0.0420354	0.203149	0.105421	0.187446	0.00898752	0.459695	0.0935545	0.0814963	0.0477402	0.0744066	0.0434492	0.271727	0.168255	0.169599	0.180977	0.243536	0.432414	0.175139	0.173231	0.34769	0.357996	0.322252	0.236552	0.0083467	0.0291313	0.383359	0.512073	0.088113	0.205967	0.309986	0.0126982	0.0436887	0.512073
AP1M1	0.56499	0.2482	0.0411026	0.00534493	0.10716	0.0398721	0.00302321	0.00258917	0.0322875	0.135504	0.00920605	0.022368	0.0500842	0.0866608	0.117026	0.0512141	0.00845641	0.262466	0.145449	0.0902013	0.255742	0.278738	0.133373	0.0162502	0.0925138	0.102159	0.0962644	0.00690834	0.0718462	0.0038091	0.0444804	0.00294405	0.00909189	0.185282	0.213202	0.118457	0.343532	0.404805	0.048875	0.0970691	0.0417209	0.0281829	0.0211467	0.0227301	0.246439	0.56499
AP1M2	2.2545	1.71812	1.09238	1.11247	1.18995	1.06627	1.07336	1.06456	0.995181	0.9854	1.0138	1.05915	1.01093	0.985844	1.25947	1.05209	0.947799	0.982351	1.09091	1.33595	1.20651	0.967012	1.03968	1.74224	1.33932	1.02629	1.09748	1.10382	0.983309	1.15053	1.04048	1.12119	1.14725	1.43942	1.09456	1.30596	0.975866	1.04477	1.14208	1.06532	1.01042	1.15132	1.01143	1.01687	0.952114	2.2545
AP1S1	0.982821	0.389368	0.296909	0.836777	0.834243	0.221883	0.16298	0.221554	0.229088	0.148369	0.148482	0.16277	0.150675	0.151828	0.398734	0.148372	0.43612	1.12062	0.170014	1.15702	1.14541	0.639021	0.731514	0.563544	1.24685	0.212244	0.14967	0.458399	0.154926	0.317899	0.365581	0.719641	0.312322	0.78632	1.04812	1.23542	0.264222	0.5795	0.410668	0.479067	0.542257	0.224719	0.164635	0.430481	0.176473	1.24685
AP1S2	0.0591998	0.0591998	0.410616	0.134719	0.0885819	0.656385	1.31887	0.205837	0.76004	0.0591998	0.337917	0.436435	0.385587	0.543877	0.644324	0.560703	0.651594	0.728427	1.6847	0.88362	1.30832	1.18245	0.81474	1.68329	1.54714	1.02029	0.78413	0.266172	0.519036	0.890994	0.293153	0.133118	0.556948	0.257171	0.0591998	0.0591998	0.116071	0.169033	0.460086	0.717009	0.620231	0.840544	0.833963	0.888556	0.246787	1.6847
AP1S3	0.515337	0.455951	0.433313	0.648579	0.493641	0.438267	0.600457	0.437681	0.439261	0.4331	0.451548	0.509824	0.492572	0.478466	0.441691	0.433528	1.69433	0.43809	1.07381	1.15198	0.680922	0.581929	0.75785	0.438716	1.18277	1.02592	0.828064	0.498221	0.584156	0.592038	0.824155	0.768036	0.555841	0.756976	0.793719	1.17212	0.718368	0.948786	0.465766	0.552835	0.897727	0.495008	0.865556	0.882607	0.436268	1.69433
AP2A1	0.625092	0.427588	0.0450124	0.0272104	0.036804	0.0317924	0.0763827	0.0288869	0.0358783	0.0281902	0.0275368	0.0284983	0.02711	0.0275686	0.131765	0.0271037	0.475538	0.847741	0.495101	0.806285	0.613695	0.537277	0.550065	0.549675	0.868862	0.433514	0.166785	0.482094	0.106383	0.365907	0.147821	0.158142	0.284305	0.0682945	0.259793	0.283609	0.0353303	0.0273347	0.0286535	0.177848	0.069428	0.121273	0.0295541	0.034324	0.0293739	0.868862
AP2A2	0.151885	0.259243	0.0877604	0.511542	0.0651674	0.107393	0.133644	0.0718249	0.156411	0.283885	0.207041	0.112337	0.119784	0.188943	0.0797001	0.0911047	0.0601659	0.189477	0.136558	0.0766702	0.601146	0.0831245	0.0920728	0.0602108	0.101495	0.0640801	0.142996	0.0672559	0.0741415	0.380656	0.167522	0.321584	0.450049	0.850452	0.44954	0.86072	1.21462	0.232583	0.210654	0.786779	0.101004	0.101572	0.0642998	0.0654744	0.117204	1.21462
AP2B1	0.0470071	0.0873735	0.235551	0.0117159	0.0162859	0.210415	0.0327672	0.0217542	0.0517157	0.0354819	0.0117159	0.156364	0.156508	0.176388	0.099625	0.133041	0.0782866	0.0187348	0.0117159	0.0158972	0.0131339	0.123702	0.057953	0.166412	0.115949	0.0296877	0.0334229	0.0283417	0.0117194	0.0452683	0.0119962	0.050843	0.0419416	0.0840141	0.117684	0.0121964	0.178632	1.16827	0.201396	0.441299	0.225063	0.016596	0.0890094	0.498623	1.1083	1.16827
AP2M1	0.61925	0.570236	0.724105	0.042701	0.0781204	0.556677	0.0883737	0.0451228	0.497126	0.619961	0.502574	0.0514817	0.0722897	0.0427051	0.0891641	0.106811	0.152845	0.0643745	0.458877	0.467869	0.0618454	0.252406	0.324793	0.142231	0.277207	0.374888	0.0573675	0.0651798	0.273891	0.0557872	0.170489	0.0717949	0.0549505	0.195053	0.0891221	0.0667548	0.908749	0.271966	0.199986	0.300304	0.193228	0.0941162	0.118225	0.180181	0.374988	0.908749
AP2S1	0.784911	0.66729	0.648863	0.651273	0.683196	0.675041	0.636859	0.637196	0.897979	0.635455	1.15404	0.675759	0.656382	0.651271	0.759727	0.640058	0.635464	0.797473	0.635455	0.836696	1.09512	1.26867	1.19736	0.678153	0.640206	0.794308	0.638156	0.993329	0.642046	0.638005	0.658066	0.716432	0.707984	0.665302	0.662352	0.638586	0.637876	0.697373	0.691543	0.677444	0.672195	0.640273	1.01988	0.635575	0.639125	1.26867
AP3B1	0.316515	0.194514	0.105506	0.00858583	0.0220082	0.100945	0.120664	0.0539429	0.0701886	0.0215905	0.00548919	0.0681999	0.10347	0.0493067	0.025634	0.0153817	0.212337	0.0279567	0.00584428	0.0735619	0.00601873	0.221015	0.036258	0.00549122	0.0137872	0.00786807	0.014965	0.0279437	0.0491022	0.00624977	0.0498634	0.0596589	0.17529	0.00605701	0.0560465	0.00520231	0.00540963	0.111656	0.034499	0.0360953	0.0695011	0.0954937	0.0417861	0.00683869	0.00596638	0.316515
AP3B2	0.693966	0.498464	0.523839	0.485223	0.482022	0.514824	0.600517	0.558522	0.485382	0.836903	0.58006	0.514449	0.625439	0.595796	0.560525	0.568076	0.481913	0.779114	1.05815	1.02347	0.931804	0.496368	0.571154	0.504212	1.01843	0.602547	0.513961	0.505009	0.57923	0.605868	0.482041	0.487366	0.646232	0.482901	0.500704	0.522384	0.553826	0.611303	0.512758	0.595989	0.495982	0.506177	0.483633	0.490733	0.58345	1.05815
AP3D1	0.0447219	0.0717187	0.0146542	0.00155766	0.00259377	0.0118733	0.0871733	0.00163625	0.0112293	0.00940535	0.0109748	0.0803846	0.00309576	0.00168017	0.000724106	0.107221	0.0487358	0.00643782	0.0230602	0.0112363	0.119817	0.0196072	0.0630117	0.00239409	0.276085	0.202222	0.0436916	0.0205253	0.387873	0.245132	0.612627	0.20269	0.301226	0.0128531	0.00918771	0.138858	0.549164	0.00105309	0.473888	0.42043	0.0767814	0.0069567	0.108286	0.163034	0.0179685	0.612627
AP3M1	1.27682	0.939255	0.805348	0.781812	0.98832	0.736821	0.746594	0.730724	0.716993	0.800985	1.02664	0.714631	0.712391	0.716807	0.713103	0.712197	0.734801	0.879011	0.77413	0.95175	0.756966	0.747761	0.790608	0.820218	0.952603	0.80864	0.711966	0.757786	0.805326	0.730943	0.806569	0.762881	0.750176	0.910016	0.861371	1.01739	0.928048	0.73035	0.845934	0.849641	0.71509	0.730653	0.71989	1.06812	0.901006	1.27682
AP3M2	0.635834	0.55783	0.51451	0.606043	0.58353	0.542434	0.701493	0.70781	0.578585	0.446315	0.576819	0.578517	0.454528	0.474069	0.549656	0.545843	0.600952	0.454575	0.496125	0.517391	0.482335	0.733314	0.588301	0.629276	0.500848	0.588129	0.574702	0.518148	0.564427	0.517734	0.574061	0.470128	0.480776	0.645631	0.848061	0.479406	0.702112	0.489318	0.724785	0.928782	0.573579	0.694396	0.851202	0.45753	0.467912	0.928782
AP3S1	0.439468	0.426679	0.363557	0.36322	0.356321	0.372296	0.354211	0.353367	0.478495	0.359327	0.417873	0.35218	0.381134	0.381514	0.413909	0.369106	0.372777	0.396267	0.396477	0.381733	0.43208	0.353489	0.354093	0.358679	0.440857	0.96148	1.00907	0.358589	0.353091	0.356207	0.387184	0.362877	0.370987	0.521803	0.380771	0.37121	1.06057	0.405425	0.731148	0.757124	0.360882	0.403598	0.427095	0.35249	0.891414	1.06057
AP3S2	0.11131	0.0772655	0.0849108	0.072122	0.0743118	0.0728491	0.082025	0.103867	0.0720679	0.0714736	0.099376	0.0714726	0.0779285	0.0767409	0.0989104	0.0714673	0.0849444	0.156158	0.374827	0.0834574	0.20982	0.0976693	0.213723	0.134176	0.071953	0.220292	0.18144	0.122203	0.146778	0.144959	0.0973599	0.0736718	0.111617	0.224932	0.0789657	0.163416	0.265104	0.133857	0.106544	0.242257	0.282046	0.0714738	0.147019	0.0897843	0.125733	0.374827
AP4B1	0.190282	0.255833	0.268134	0.219964	0.276591	0.299734	0.373067	0.253348	0.306395	0.420859	0.263103	0.306866	0.260207	0.318003	0.212618	0.25952	0.234499	0.739804	0.523695	0.752661	0.684745	0.379219	0.725412	0.342919	0.541601	0.418526	0.402894	0.412424	0.46796	0.566345	1.08523	0.7729	0.545531	1.05728	0.557665	0.472302	0.201253	0.586058	0.212468	0.26584	0.838422	0.254415	0.224122	0.256814	0.260762	1.08523
AP4B1-AS1	0.0120191	0.0120191	0.0982393	0.0973359	0.0733589	0.078054	0.0840295	0.0482469	0.199371	0.182828	0.171549	0.0121601	0.342783	0.357724	0.013842	0.0589726	0.125871	0.0126176	0.0283867	0.206026	0.0729118	0.0616971	0.106433	0.0157448	0.0152362	0.174778	0.0123964	0.0419284	0.021306	0.0148364	0.0581404	0.0304408	0.0282932	0.0433881	0.0566399	0.327797	0.129093	0.727364	0.0406649	0.0121719	0.105119	0.0551319	0.0371771	0.0599736	0.0229127	0.727364
AP4E1	0.158248	0.166901	0.243168	0.15832	0.185743	0.223002	0.266805	0.303393	0.313842	0.260702	0.186208	0.200095	0.244885	0.246509	0.18562	0.158988	0.406933	0.250752	0.18769	0.158651	0.257131	0.191987	0.160323	0.244258	0.209153	0.175018	0.165452	0.171777	0.158433	0.172512	0.16708	0.214876	0.17206	0.15832	0.160134	0.241729	0.168063	1.05463	0.198731	0.480372	0.333471	0.230329	0.355072	0.234342	0.690455	1.05463
AP4M1	0.106943	0.214562	0.316231	0.311619	0.265606	0.35178	0.112094	0.186094	0.185766	0.128169	0.156793	0.163911	0.305245	0.222748	0.257387	0.288437	0.391905	0.0492189	0.0728145	0.0600459	0.0563301	0.0871317	0.0563141	0.0980868	0.0523064	0.051999	0.0502798	0.176398	0.0536122	0.0760879	0.0719771	0.0581527	0.076432	0.0515404	0.0492236	0.0794583	0.45918	0.258992	0.155951	0.0594079	0.175985	0.155157	0.0536508	0.780905	0.583123	0.780905
AP4S1	0.0526958	0.0613325	0.0512437	0.0511644	0.0688816	0.0461676	0.157913	0.0489976	0.0467289	0.321684	0.152911	0.102351	0.18149	0.0564745	0.320551	0.0499545	0.0813802	0.490922	0.0956705	0.326274	0.18109	0.0513761	0.0868939	0.0797799	0.361963	0.0890726	0.279429	0.221372	0.199658	0.377042	0.518092	0.473886	0.415782	0.514612	0.355497	0.699819	0.895762	0.246856	0.16439	0.445391	0.398732	0.0735581	0.243628	0.203098	0.260819	0.895762
AP5B1	1.27326	0.542793	0.198264	0.214642	0.198852	0.198264	0.198264	0.350795	0.247904	0.198264	0.222014	0.206244	0.254545	0.198264	0.293667	0.254545	0.198264	0.36614	0.270339	0.269311	0.334878	0.232911	0.211362	0.254545	0.399279	0.251695	0.272672	0.239649	0.236691	0.233111	0.254545	0.198264	0.342509	0.590404	0.773603	0.388285	0.557679	0.264076	0.290485	0.313656	0.248365	0.21723	0.283382	0.433383	0.211044	1.27326
AP5M1	0.354481	0.207273	0.200463	0.208843	0.199776	0.20114	0.290815	0.288511	0.275398	0.293372	0.202837	0.199414	0.25692	0.241274	0.221765	0.217291	0.725193	0.316372	0.412352	0.217748	0.315498	0.358106	0.317159	0.291928	0.255991	0.237791	0.299724	0.216082	0.199445	0.20302	0.310848	0.272382	0.199916	0.199373	0.199396	0.251887	0.200428	0.208079	0.69179	1.1432	0.402375	0.199452	0.234393	0.207341	0.200798	1.1432
AP5S1	0.212601	0.244565	0.210806	0.217196	0.217561	0.220838	0.210505	0.206439	0.206139	0.206119	0.206827	0.206202	0.206196	0.206562	0.455438	0.217703	0.620371	0.232974	0.228307	0.465589	0.259638	0.208789	0.219079	0.26352	0.225295	0.268121	0.217862	0.230007	0.258563	0.212602	0.269809	0.207731	0.234748	0.233858	0.208732	0.222042	0.251331	0.224949	0.377477	0.36416	0.242758	0.414804	0.26008	0.536296	0.219829	0.620371
AP5Z1	0.0522506	0.228951	0.506656	0.464838	0.340029	0.669873	0.482728	0.43923	0.573106	0.417475	0.583401	0.664124	0.450145	0.418522	0.606234	0.517129	0.166185	0.455337	0.0493054	0.452904	0.715143	0.800334	0.395451	1.14019	0.364571	0.189058	0.356516	0.377381	0.204764	0.334037	0.387331	0.107817	0.245036	0.424526	0.279201	0.322174	0.893108	0.0695481	0.0969715	0.0493788	0.143547	0.242587	0.845608	0.0493187	0.0661378	1.14019
APAF1	0.00928034	0.00828553	0.0126226	0.077159	0.0252287	0.00717201	0.0164199	0.0646686	0.00745954	0.0366669	0.059817	0.0330941	0.0133366	0.0166469	0.130477	0.154946	0.151241	0.1398	0.0687382	0.0991209	0.0866408	0.12183	0.0169508	0.0135249	0.0203478	0.131342	0.0961585	0.0174546	0.0371475	0.0317349	0.159868	0.359373	0.0090278	0.0632318	0.0970201	0.00919571	0.0400505	0.641106	0.0198278	0.273578	0.290921	0.0109744	0.178149	0.0367365	0.03085	0.641106
APBA1	0.363487	0.360877	0.38333	0.724518	0.691836	0.421606	0.600919	0.625605	0.607586	1.41093	0.552726	0.687238	1.78573	1.12316	0.473969	0.678652	0.410417	0.495312	0.658152	0.770029	0.545334	0.844098	0.701657	0.68384	0.693126	0.657262	0.751706	0.622368	0.396796	0.687964	0.487653	0.499116	0.422227	0.712492	0.447517	0.836697	0.364499	0.362281	0.389376	1.0631	0.465589	0.365969	0.51112	0.415961	0.429568	1.78573
APBA2	0.958069	1.48677	2.03388	2.62464	2.06818	1.85784	1.89923	1.97961	2.48997	1.76039	2.4347	2.85295	1.55202	2.26299	1.79099	1.97737	0.677577	1.28421	1.02844	1.5057	1.33572	2.54443	1.89855	2.51693	2.02228	2.16666	1.55088	1.99464	2.07921	2.20514	2.45317	1.87449	2.15046	0.672871	0.915134	0.911466	0.397472	2.13187	0.746217	1.14328	1.91788	1.42925	0.447885	1.84441	2.10633	2.85295
APBA3	0.590993	0.677223	0.732759	0.87392	0.858042	0.679776	0.640413	0.580322	0.668033	0.636556	0.628107	0.83878	0.820863	0.667574	0.622593	0.785288	0.572433	0.7032	0.760196	0.900844	0.772271	0.735268	0.711387	0.865215	0.868431	0.825608	0.964161	0.858149	0.833444	0.868087	0.619639	0.727319	0.539144	0.829915	0.699383	0.711799	0.942337	0.600423	1.27673	0.542187	0.555055	0.629992	0.889299	0.553651	0.54	1.27673
APBB1	0.0296792	0.0798827	0.797085	0.529046	0.549694	0.679625	1.53331	1.19644	0.704061	1.06215	0.661166	0.285975	1.58542	1.02816	0.416237	0.336974	0.230704	0.463024	0.155534	0.517023	0.941376	0.365527	0.0527305	0.0693584	0.833152	0.31168	0.405751	0.93267	0.537344	0.477045	0.523056	0.49656	1.90678	1.72291	1.81479	1.28785	0.0689915	0.0505733	0.118115	0.0302327	0.239048	1.30362	0.503025	0.824336	0.437845	1.90678
APBB1IP	0.268506	0.270396	0.264684	0.259236	0.259221	0.267853	0.259697	0.28084	0.318836	0.402035	0.262599	0.310775	0.284779	0.270853	0.25916	0.271902	0.272095	0.294466	0.262893	0.259462	0.362345	0.27225	0.441851	0.274045	0.419972	0.273655	0.259151	0.263091	0.302981	0.283796	0.26555	0.274167	0.409359	0.259667	0.288671	0.262109	0.294597	0.332384	0.329951	0.377698	0.373647	0.386644	0.371191	0.298145	0.332479	0.441851
APBB2	0.14129	0.1913	0.546384	0.554073	0.410314	0.651282	0.246223	0.258619	0.661372	0.460156	0.295512	0.401142	0.480064	0.490642	0.301117	0.249632	0.11103	0.248374	0.906726	0.536514	0.708319	0.364015	0.770177	0.141124	0.854928	0.670223	0.784093	0.901476	0.591927	0.327201	0.713727	0.557765	0.684176	0.597667	0.815423	0.803306	0.0325253	0.0455025	0.0342135	0.0414869	0.375705	0.325281	0.555667	0.0474515	0.0804529	0.906726
APBB3	0.242311	0.171592	0.102503	0.0537211	0.055036	0.129771	0.308335	0.0854142	0.0939761	0.174724	0.0734309	0.261887	0.14157	0.108889	0.559568	0.0599105	0.346709	0.288827	0.295358	0.256863	0.19341	0.172142	0.158373	0.556283	0.218085	0.0487098	0.0486834	0.0484162	0.0661905	0.157756	0.22317	0.190276	0.119968	0.158343	0.193641	0.270281	0.0525713	0.219984	0.122594	0.173388	0.0983322	0.0691213	0.0793963	0.229667	0.0759951	0.559568
APC2	0.665906	0.958583	1.2477	1.29435	1.18624	1.41496	0.4453	1.22147	0.204538	1.29596	1.33429	0.881479	1.27433	0.654712	0.44589	1.46987	0.917665	0.312425	0.833569	1.28302	0.73926	0.212598	0.759911	0.248228	0.208633	0.206065	0.322427	0.898111	0.5341	0.548713	0.347389	0.292034	2.05536	1.78329	0.639779	1.29141	0.713517	0.439064	0.328064	0.212954	0.220195	1.805	0.25171	0.99635	1.14509	2.05536
APCDD1	0.223063	0.172359	0.218012	0.240062	0.131484	0.224888	0.058655	0.0556664	0.132997	0.053361	0.216639	0.0751762	0.0752578	0.15872	0.196507	0.129279	0.0495997	0.0497193	0.165142	0.094299	0.154993	0.0644517	0.0737749	0.0982208	0.114682	0.0636012	0.0811428	0.187025	0.0671872	0.297545	0.227407	0.24277	0.391313	0.053777	0.0557057	0.0447837	0.542498	0.422521	0.0543124	0.47675	0.0712331	0.0449964	0.107976	0.464527	0.206692	0.542498
APCDD1L	0.383267	0.484284	1.06153	1.82728	1.5694	1.15405	1.12136	0.897515	0.795942	1.10148	0.961047	0.854373	0.719115	0.697221	0.727329	1.09858	0.512789	0.762097	1.18095	0.920215	0.920398	0.996011	0.896273	1.19267	0.619081	1.046	0.919876	1.06795	0.902722	1.07159	0.988397	0.959768	1.0944	0.731248	1.19287	0.665015	0.567973	0.556889	1.62062	0.857152	1.12386	0.857528	0.873481	0.417787	0.627107	1.82728
APCS	0.0826798	0.167769	0.29763	0.280281	0.298532	0.298833	0.119652	0.0851061	0.319756	0.248648	0.242643	0.0883107	0.533409	0.214635	0.20363	0.345036	0.264331	0.247748	0.166382	0.0977222	0.217086	0.161888	0.114788	0.156052	0.14722	0.25321	0.403101	0.343617	0.321994	0.21518	0.383413	0.100579	0.233564	0.65479	0.259581	0.0909384	0.274488	0.12725	0.387862	0.159957	0.117792	0.24397	0.109394	0.247478	0.352924	0.65479
APEH	0.243336	0.262889	0.301371	0.254233	0.423305	0.283582	0.311011	0.412226	0.375099	0.605446	0.378552	0.547177	0.25505	0.304994	0.30876	0.4134	0.46762	1.86136	1.55193	1.8516	1.67286	0.601919	1.23763	1.35131	1.6186	1.37563	1.21297	0.927118	0.308899	0.836878	1.51732	2.05766	2.01433	0.268022	0.366689	0.466562	0.491303	0.333903	0.317041	0.737094	0.437591	0.26803	0.254868	1.1256	0.627154	2.05766
APEX1	0.311335	0.437354	0.626899	0.567619	0.583819	0.628721	0.280619	0.264477	0.531877	0.340017	0.380552	0.299359	0.469379	0.447266	0.430599	0.360999	0.269439	0.447358	0.541021	0.510679	0.360671	0.251136	0.35598	0.380694	0.39856	0.40748	0.459272	0.413592	0.301687	0.336417	0.400081	0.53321	0.618536	0.276355	0.239669	0.374926	0.628287	0.22673	0.262647	0.257078	0.32851	0.314853	0.25576	0.489933	0.280117	0.628721
APEX2	0.116951	0.116951	0.159714	0.116986	0.151435	0.157825	0.144111	0.11959	0.182019	0.144004	0.135544	0.122939	0.136902	0.12532	0.616069	0.122556	0.186669	0.124747	0.118064	0.400823	0.126949	0.193155	0.320982	0.343463	0.116971	0.166531	0.11736	0.23604	0.2747	0.396871	1.11908	0.25262	0.14671	0.128995	0.274934	0.163969	0.605834	0.417661	0.70938	0.117416	0.131008	0.334386	0.214004	0.303326	0.136721	1.11908
APH1A	0.00131795	0.0016893	0.0920774	0.0593079	0.0741708	0.0675157	0.0664431	0.0929472	0.061499	0.00629758	0.166963	0.0203527	0.0715788	0.0631334	0.016445	0.0569176	0.0841752	0.194988	0.123659	0.147903	0.159163	0.0134848	0.080962	0.0893457	0.239467	0.0439064	0.133593	0.25497	0.0153627	0.0175371	0.00127523	0.0977278	0.159004	0.0490791	0.0997777	0.135508	0.0415125	0.104071	0.860316	0.537383	0.0197453	0.300782	0.0446261	0.244304	0.00365483	0.860316
APH1B	0.937147	0.970161	1.37921	0.953961	1.03671	1.3996	1.04828	0.9777	1.51384	1.29249	1.09675	0.970223	1.58648	1.12137	0.965371	1.14405	1.13291	1.00974	0.958104	1.33364	1.18392	1.28783	1.04764	1.14066	0.950812	1.0077	1.0044	0.940187	0.931288	0.952454	0.933926	0.964413	1.51455	1.1573	1.08668	1.11518	0.937444	1.06252	1.0253	0.942619	1.00742	0.933638	0.968944	1.34333	1.23351	1.58648
API5	0.218283	0.0245645	0.00827059	0.00938098	0.0313184	0.0111702	0.401071	0.404985	0.0799726	0.0845164	0.00747143	0.314134	0.11144	0.00744582	0.0352204	0.200923	0.41038	0.979359	1.58174	1.56524	0.705374	0.811748	1.20135	1.15776	1.26238	0.865679	0.510544	0.117468	0.918978	0.712953	0.306851	0.0945336	1.38394	0.41064	0.6755	0.624195	0.259917	0.567456	0.386728	0.134371	0.00767267	0.279083	0.0464441	0.998358	1.09331	1.58174
APIP	0.348283	0.684405	0.406868	1.30429	1.07749	0.39878	0.511782	0.530833	0.524442	0.876309	0.603824	0.693361	0.764305	0.459696	0.663493	0.440327	0.143995	0.533462	0.82319	0.639193	0.601618	0.0768053	0.204574	0.180289	0.602106	0.43852	0.316283	0.311941	0.547815	0.552957	0.163213	0.109851	0.87948	0.556397	0.685464	0.488558	0.140325	0.1504	0.204937	0.0655326	0.957087	0.798978	0.112294	0.0674567	0.0689919	1.30429
APLF	0.119617	0.160548	0.24046	0.114245	0.279125	0.253938	0.477153	0.387708	0.428384	0.326563	0.152058	0.161817	0.352298	0.346258	0.449007	0.438866	0.312435	0.450207	0.167758	0.349292	0.151064	0.544916	0.273599	0.684131	0.159433	0.204275	0.128475	0.251701	0.4453	0.479536	0.263682	0.146	0.321356	0.709507	0.216905	0.229888	0.245848	0.428716	0.351448	0.116729	0.586599	0.396268	0.112215	0.439234	0.363038	0.709507
APLN	0	0	0.170814	0	0.0859999	0.15901	0	0.0443433	0	0	0.998549	0.11064	0.24736	0.219373	0.058021	0.077437	0.0397753	0.0111154	0	0.00686615	0.00540498	0.0169146	0.0122909	0.00846618	0.00923936	0.00410837	0.0623591	0.00220122	0.0310845	0.319323	1.68102	0.751089	0.154002	0.632163	1.37725	0.68933	0.842348	0.217899	1.62792	0.206255	0.450245	0.0967644	0.0351609	0.0194995	0.0144472	1.68102
APLNR	0.796575	0.994228	0.677232	0.254343	1.03844	0.720342	0.620675	0.760062	0.864667	0.254343	0.254343	0.984899	0.681828	0.772112	0.640554	0.771948	0.51927	0.659948	0.76387	0.491234	0.867324	0.722734	0.707173	0.689492	0.667431	0.676065	0.773235	0.704915	0.559363	0.689336	0.654383	0.66018	0.639881	0.81129	0.823735	0.628392	0.669872	0.275052	0.342859	0.679191	0.764873	0.442988	0.642416	0.315549	0.32063	1.03844
APLP1	0.00486593	0.0775206	0.0615349	0.101149	0.0337212	0.0743558	0.209776	0.0667057	0.0795093	0.0435687	0.125483	0.00193166	0.0596471	0.0707526	0.0344679	0.028051	0.027334	0.0128163	0.0245386	0.0164959	0.0588717	0.00359093	0.00724841	0.00432791	0.148501	0.117242	0.181599	0.0837061	0.0455589	0.0227152	0.0927617	0.064483	0.0970898	0.151343	0.16842	0.00178975	0.410005	0.00120517	0.241753	0.263225	0.164726	0.0143502	0.0251364	0.0685543	0.0684042	0.410005
APLP2	0.773463	0.678385	0.731614	0.636002	0.55817	0.661024	0.619425	0.668259	0.540012	0.644603	0.695386	0.672756	0.644256	0.612505	0.826015	0.732532	0.527206	0.534039	0.539275	0.529737	0.56753	0.565719	0.552876	0.918793	0.576176	0.529137	0.527501	0.555091	0.678598	0.635673	0.61999	0.586388	0.641216	0.639258	0.538257	0.615867	0.527708	0.657956	0.526756	1.04528	0.87114	0.541255	1.30873	0.54353	0.539377	1.30873
APMAP	0.167378	0.266913	0.616473	0.512877	0.495394	0.619804	0.660051	0.526143	0.342354	0.727704	0.418997	0.517727	0.230949	0.343256	0.516696	0.552204	0.183623	0.557821	0.391252	0.449837	0.235556	0.533337	0.639757	0.18854	0.473784	1.16066	1.1489	0.717154	0.7471	0.711073	0.610567	0.523091	0.671235	0.54403	0.671135	0.538728	0.160325	0.538534	0.161793	0.553905	0.161077	0.412622	1.04131	0.217303	1.23946	1.23946
APOA1	0.663363	0.664968	0.773509	0.659543	0.757646	0.69396	0.659379	0.730103	0.708726	0.667295	0.661996	0.684144	0.697803	0.665979	0.667094	0.77456	0.713494	0.739072	0.759652	0.726122	0.707897	0.797276	0.692839	0.670143	0.725685	0.696367	0.677311	0.659415	0.732667	0.661861	0.896205	0.775112	0.682438	0.658943	0.659274	0.903975	1.01703	0.71006	0.703761	0.862914	0.662328	0.754209	0.659322	0.682884	0.923655	1.01703
APOA1-AS	0	0	0.132189	0.0386441	0.0531557	0.104737	0.0180765	0.0639852	0.182654	0.0360347	0.00995716	0.0393499	0.151636	0.100736	0.148787	0.138617	0.000112406	0.0115487	0.000297789	0.0124406	0.0211922	0.0348032	0.142349	0.00437849	0.024824	0.0234384	0.251042	0.131371	0.414595	0.0361975	0.290453	0.185709	0.0653297	0.0238457	0.0162232	0.00662355	0.449451	0.00260632	0.0666234	0.63369	0.0888532	0.0226454	0.0410548	0.0127381	0.283623	0.63369
APOA2	0.0679635	0.0319907	0.0546085	0.00606184	0.060969	0.0466677	0.0399945	0.0108078	0.00838869	0.0060329	0.0346189	0.0130767	0.302792	0.0245376	0.00634131	0.08061	0.0278531	0.0138541	0.0860809	0.070567	0.0467908	0.0235014	0.0443441	0.132034	0.0768045	0.619198	0.71938	0.0225585	0.00686707	0.0103047	0.333166	0.108615	0.00970464	0.209988	0.227659	0.0217076	0.00881593	0.261695	0.495668	0.331507	0.0445013	0.752288	0.477377	1.05848	0.0647847	1.05848
APOA4	0.651285	0.372051	0.353877	0.49635	0.805158	0.353877	0.406955	0.438309	0.353877	0.389046	0.622223	0.50738	0.467092	0.463867	0.41203	0.518585	0.386238	0.644423	0.444199	0.390399	0.353877	0.35388	0.377435	0.743463	0.357422	0.367173	0.392478	0.954429	0.364562	0.354719	0.696244	0.684728	0.420463	0.476384	0.355855	0.35392	0.363061	0.417663	0.354629	0.354222	0.3561	0.76471	0.377825	0.549835	0.459961	0.954429
APOA5	0.436323	0.48437	0.410526	0.342793	0.352961	0.381928	0.486357	0.556317	0.304721	0.34866	0.380788	0.553794	0.390875	0.332518	0.319499	0.457151	0.706316	0.706539	0.642283	0.373965	0.712593	0.723702	0.852446	0.585537	0.517155	0.543515	1.46153	1.23116	0.330438	0.498677	0.238065	1.30737	1.45646	0.416842	0.691589	0.590939	0.659136	0.339885	0.552548	0.360704	0.330349	0.966959	0.263032	0.381051	0.401816	1.46153
APOB	0.540395	0.309615	0.159732	0.333778	0.286479	0.159732	0.159734	0.191874	0.159732	0.19278	0.283734	0.223776	0.166616	0.160814	0.168507	0.24028	0.430745	0.20539	0.177746	0.491124	0.257106	0.160844	0.161503	0.216519	0.164943	0.173786	0.191223	0.231659	0.200862	0.160606	0.190227	0.179527	0.236511	0.183208	0.174822	0.200335	0.624856	0.176968	0.16205	0.163903	0.241684	0.341529	0.184626	0.188223	0.302094	0.624856
APOBEC1	0.0876546	0.229232	0.159244	0.0832275	0.201504	0.132208	0.109185	0.345583	1.15209	0.245901	0.204036	0.252593	0.0836041	0.166174	0.322852	0.0913348	0.162985	0.0824371	0.506504	0.736021	0.169835	0.859405	0.3214	0.0934286	0.340165	0.223711	0.238516	0.121025	0.0810681	0.222291	0.08157	0.0898673	0.148524	0.237009	0.416083	0.216147	1.24572	0.134442	0.0807832	0.103272	0.28592	0.0816693	0.344987	0.0808852	0.389824	1.24572
APOBEC2	0.539822	0.427733	0.341508	0.107649	0.0986978	0.253369	0.35668	0.299342	0.297772	0.118607	0.470488	0.317324	0.12158	0.0833409	0.180925	0.192772	0.0688263	0.0657124	0.364963	0.296411	0.309446	0.269854	0.199132	0.401235	0.467447	0.235334	0.279722	0.0637488	0.100644	0.172377	0.300637	0.353835	0.0965385	0.0855008	0.722132	0.169012	0.734328	0.0635024	1.4498	0.0871966	0.0845672	0.0739862	0.0634834	0.0676083	0.103526	1.4498
APOBEC3A	0.966112	0.857413	1.0476	0.885292	0.842442	0.987821	0.716435	1.11596	0.820042	0.918653	0.78016	0.94505	1.04965	1.17083	1.48667	0.917014	0.894438	1.03715	0.756252	0.970543	0.733131	1.09281	0.870872	0.828492	0.849143	1.1302	0.716569	0.718311	0.797101	0.76116	0.904838	0.722354	0.732487	0.797094	0.716585	0.718949	0.82326	1.15742	0.762696	1.0495	0.71822	0.719399	0.936228	0.817038	0.7287	1.48667
APOBEC3A_B	0.966112	0.857413	1.0476	0.885292	0.842442	0.987821	0.716435	1.11596	0.820042	0.918653	0.78016	0.94505	1.04965	1.17083	1.48667	0.917014	0.894438	1.03715	0.756252	0.970543	0.733131	1.09281	0.870872	0.828492	0.849143	1.1302	0.716569	0.718311	0.797101	0.76116	0.904838	0.722354	0.732487	0.797094	0.716585	0.718949	0.82326	1.15742	0.762696	1.0495	0.71822	0.719399	0.936228	0.817038	0.7287	1.48667
APOBEC3B	0.252312	0.186685	0.0329967	0.149615	0.0209931	0.126315	0.00194187	0.307722	0.46922	0.0634298	0.107534	0.25781	0.100562	0.00767544	0.0664981	0.10522	0.371139	0.0118073	0.0126527	0.1237	0.168385	0.287456	0.386239	0.0270495	0.293946	0.923875	0.621518	0.154858	0.101029	0.572417	0.0994034	0.0083979	0.163025	0.252961	0.187321	0.0101558	0.0525498	0.0377059	0.238877	0.169926	0.0111049	0.0989488	0.0062382	0.314161	0.0678629	0.923875
APOBEC3B-AS1	0.947014	0.947014	1.00983	0.959343	0.947638	1.06434	0.947014	0.947109	1.10138	0.947599	1.01845	0.965119	0.950561	0.95014	0.96443	1.00264	0.952589	1.05436	1.13114	1.15473	1.01857	1.02396	1.04777	0.995698	1.06302	0.951451	0.97939	1.05205	0.994875	1.00215	1.06158	1.13436	0.954103	0.983524	1.0129	0.947298	0.951611	0.947088	0.947043	1.22345	1.19217	0.975817	0.947122	0.964102	0.965264	1.22345
APOBEC3C	1.59348	1.74973	1.79701	1.81688	1.89894	1.91692	1.56043	1.66403	2.05126	1.65658	1.89242	1.65085	1.99419	1.8447	1.81137	1.79532	1.58296	1.62205	1.75042	1.58466	1.76196	1.62366	1.88103	1.62685	1.81155	1.74453	1.66897	1.7558	1.91952	2.06465	1.74707	1.57732	1.72781	1.61206	1.57996	1.56924	1.56206	2.16537	1.5889	1.5958	1.66448	1.62007	1.74946	1.56207	2.57319	2.57319
APOBEC3D	0.210906	0.201903	0.229427	0.152167	0.293234	0.187279	0.152165	0.154177	0.175202	0.205672	0.23363	0.153037	0.434798	0.252185	1.1361	0.18143	0.910808	0.170418	0.200048	0.174391	0.152647	0.152263	0.181594	0.157907	0.167204	0.191545	1.08796	1.07934	1.41062	0.23799	0.153857	0.888738	0.498885	0.202125	0.228897	0.205468	0.182475	0.233883	0.321525	0.403172	0.152776	0.422785	0.160009	0.284233	0.178641	1.41062
APOBEC3F	0.151649	0.16303	0.233379	0.244014	0.152077	0.222359	0.149528	0.262432	0.173558	0.15426	0.161204	0.204693	0.208804	0.216526	0.635122	0.171395	0.786881	0.21017	0.170103	0.157398	0.204601	0.175649	0.422882	0.18846	0.174597	0.170275	0.874836	0.900802	0.748556	0.208195	0.204751	1.06426	0.556217	0.228048	0.258896	0.210403	0.172951	0.328619	0.163217	0.466637	0.208166	0.457949	0.200323	0.278833	0.15023	1.06426
APOBEC3G	0.0302497	0.0278098	0.0752084	0.051593	0.0491538	0.0643108	0.00453062	0.0889757	0.0377355	0.14445	0.0169205	0.00466209	0.0072912	0.045728	0.089863	0.0793317	0.197339	0.0210957	0.021598	0.128181	0.22623	0.268844	0.0417981	0.155276	0.148483	0.00482163	0.00521478	0.0880779	0.0340977	0.425793	0.28832	0.310707	0.0554612	0.0160841	0.0131834	0.0565783	0.299138	0.0586148	0.0259428	0.179715	0.0509454	0.00544184	0.638972	0.0962329	0.127499	0.638972
APOBEC3H	1.34326	1.00471	0.827926	0.917313	0.836565	0.827926	0.827926	0.968282	0.893901	0.848369	1.05215	0.955509	0.832849	0.891925	0.867908	0.918066	0.845629	1.03013	0.838484	0.913788	1.08014	1.85427	0.843111	1.17547	1.03917	1.12971	1.11851	0.864595	1.16062	0.839511	0.835227	0.846736	0.883997	0.927825	0.909378	0.929092	0.828994	0.86558	1.87867	1.07192	0.827947	0.880439	0.837759	0.848437	0.938168	1.87867
APOBEC4	0.851667	0.924012	0.998152	0.950554	0.939708	1.00594	1.0304	0.964155	0.93048	0.912152	0.934688	0.961135	0.933516	0.86144	0.848492	0.96599	0.850577	1.03004	1.04265	1.03561	1.2028	1.19736	1.18557	1.10754	1.02518	0.936633	0.867785	1.05976	1.12021	1.07641	0.996584	0.932499	0.849702	0.868392	1.00545	0.859631	0.966939	0.997113	1.23527	0.997994	0.943863	1.13212	0.860323	0.867901	0.852339	1.23527
APOBR	0.959051	1.29972	1.17018	1.12531	0.988955	1.14786	0.730959	1.03433	0.858018	1.08602	0.897549	1.22652	1.33753	1.42462	1.45649	0.972625	1.52149	1.19169	0.92421	1.19539	0.74057	0.952883	0.835784	0.962659	0.814782	0.760234	0.733004	0.856273	0.985609	1.15923	0.791231	0.953631	0.981466	1.27233	1.05191	0.944475	1.14403	0.777895	1.11183	0.731259	0.740717	1.44809	0.739486	0.801149	0.730964	1.52149
APOC1	0.0144302	0.205142	0.245743	0.0104326	0.0333298	0.267335	0.5088	0.225695	0.0104326	0.571759	0.0104326	0.306736	0.372745	0.224496	0.0913396	0.180379	0.228239	0.260484	0.178406	0.0943838	0.180275	0.373402	0.566468	0.0138112	0.173005	0.189218	0.143546	0.148446	0.422938	0.607623	0.159022	0.0112096	0.455904	0.359541	0.152554	0.249114	0.0249132	0.114331	0.331763	0.423758	0.754236	0.395055	0.0104514	0.116446	0.0430391	0.754236
APOC2	0.44446	0.630839	0.0962416	0.111996	0.0960298	0.096653	0.102808	0.384457	0.103553	0.111113	0.0959227	0.0961403	0.0965619	0.0959008	0.193944	0.0988517	0.0991873	0.317734	0.0976937	0.0958436	0.106022	0.0960614	0.1071	0.345383	0.102169	0.525733	0.567403	0.48057	0.912104	0.248379	0.805734	0.626097	0.37969	0.324995	0.399794	0.4686	0.176485	0.32523	0.658767	0.277406	0.302225	0.306401	0.409741	0.219264	0.656201	0.912104
APOC3	0.735168	0.307424	0.674174	0.304663	0.363354	0.560045	0.410639	0.669012	0.3043	0.379513	0.544282	0.426925	0.423847	0.386562	0.437421	0.445143	0.505836	0.717341	0.858688	0.583145	0.961139	0.713125	0.934618	0.582814	0.817973	0.515529	0.488375	0.801121	0.882383	0.831919	0.331569	0.317188	0.581756	0.565963	0.514739	0.318298	0.467817	0.312109	0.305235	0.566936	0.333832	0.305477	0.457909	0.310148	0.548983	0.961139
APOC4	0.110269	0.192669	0.309052	0.108046	0.261934	0.270793	0.167143	0.314873	0.334897	0.44682	0.108046	0.193326	0.450667	0.264323	0.351815	0.108383	0.143829	0.431414	0.108046	0.111577	0.351324	0.204912	0.514101	0.137249	0.497604	0.521684	0.254548	0.298861	0.413192	0.409469	0.297099	0.330439	0.398414	0.59704	0.158978	0.544245	0.15153	0.217572	0.502775	0.5195	0.186972	0.755109	0.31355	0.312274	0.308445	0.755109
APOC4-APOC2	0.203599	0.22654	0.220747	0.130557	0.177157	0.188918	0.127267	0.191543	0.158303	0.340922	0.114546	0.143886	0.191134	0.135572	0.11674	0.117952	0.14687	0.115919	0.116268	0.118004	0.294862	0.13565	0.169239	0.238297	0.336836	0.365808	0.206297	0.256657	0.345163	0.117005	0.1751	0.185341	0.114485	0.114646	0.228067	0.116355	0.123481	0.114921	1.05207	0.362999	0.137502	0.151912	0.133275	0.114598	0.362272	1.05207
APOD	0.847635	1.0069	1.14238	0.925111	0.710748	1.18319	0.905742	0.95826	0.952554	0.877384	0.946738	1.02806	0.940393	0.917799	1.11662	0.953978	0.888863	0.78476	0.754016	0.707727	0.809593	0.698355	0.779873	0.719967	0.923197	0.693125	0.709765	0.974965	0.705964	0.84213	0.691475	0.695317	0.801528	0.762137	0.691038	0.951702	1.28939	0.803566	1.2907	1.86917	0.838652	0.896732	1.37946	1.25958	1.40883	1.86917
APOE	0.498154	0.377405	0.379978	0.372967	0.386262	0.376792	0.398005	0.753548	0.517293	0.458154	0.368904	0.708388	0.439658	0.440806	0.486921	0.404535	0.439374	0.53322	0.431757	0.372382	0.411343	1.0124	0.635867	0.488255	0.416209	0.49963	0.474193	0.373147	0.382085	0.491598	0.367798	0.411145	0.446992	0.392503	0.388348	0.517093	0.598232	0.478502	0.578058	0.404004	0.36708	0.374705	0.367551	0.587049	0.544094	1.0124
APOF	0.363303	0.333403	0.528407	0.646366	0.386868	0.475641	0.655411	0.42217	0.569372	0.303107	0.552526	0.791108	0.307049	0.31624	0.387823	0.743968	0.316776	0.339492	0.365877	0.314884	0.385178	0.363083	0.348053	0.325073	0.478612	0.411757	0.463715	0.852582	0.389168	0.386182	0.434587	0.324273	0.630963	0.448318	0.340405	0.457522	0.438216	0.778961	0.356648	0.344487	0.548882	0.549402	0.609395	1.74259	0.913697	1.74259
APOH	0.342589	0.143542	0.0892541	0.108897	0.0910636	0.0852119	0.137278	0.260096	0.105949	0.110977	0.124702	0.129003	0.0867444	0.0923834	0.085502	0.0845208	0.125681	0.42058	0.663059	0.301736	0.369671	0.301624	0.394497	0.399635	0.640264	0.0884025	0.0865794	0.0862993	0.0844883	0.203666	0.12388	0.0862881	0.110601	0.0935587	0.984654	0.342014	0.0853046	0.396234	0.257412	0.11055	0.0850342	0.13597	0.118101	0.549085	0.421136	0.984654
APOL1	0.185834	0.185834	0.757721	0.231763	0.36103	0.938367	0.28527	0.203726	0.49715	0.206422	0.501082	0.18618	0.2557	0.197894	0.602998	0.224804	0.365434	0.456496	0.835309	0.224218	0.289242	0.305028	0.193181	0.191357	0.211113	0.313397	0.327768	1.18479	0.189803	0.247489	0.675813	0.802412	0.188852	0.207466	0.227576	0.190312	0.644542	0.204452	0.656383	0.209979	0.196589	0.212209	0.20721	0.202344	0.208322	1.18479
APOL2	0.168296	0.040621	0.0313257	0.0313325	0.0322617	0.0313257	0.0419071	0.0654735	0.0313257	0.035047	0.0435382	0.0548639	0.155173	0.0487358	0.0808155	0.0405575	0.539675	0.294423	0.142516	0.063008	0.0459343	0.792876	0.221458	0.0382471	0.355972	1.23132	1.08155	0.0339395	0.0798599	0.0676672	0.133487	0.379263	0.584815	0.230554	0.208612	0.223518	0.566033	0.466667	0.0346684	0.0335428	0.0564923	0.0685549	0.0357263	0.117461	0.120788	1.23132
APOL3	1.11158	1.08639	0.682475	0.635351	0.686102	0.651254	0.626373	0.860266	0.655281	0.638111	0.624609	0.62434	0.634375	0.647755	0.775839	0.702865	0.958363	0.659604	0.707037	0.625886	1.25299	0.728513	0.625288	0.624471	0.717009	0.79895	0.671351	0.838863	1.16925	0.682439	0.631322	0.759875	0.680836	0.634279	0.625856	0.887285	0.638527	1.12963	1.26516	2.13857	1.39147	1.12184	0.627619	0.738722	0.882732	2.13857
APOL4	0.0642944	0.0484078	0.0508378	0.201909	0.15059	0.0503495	0.0482355	0.0518478	0.0686784	0.160016	0.05262	0.0681508	0.159393	0.0486878	0.0829984	0.0504977	0.0928832	0.45573	0.13906	0.0761567	0.0888117	0.667413	0.208447	0.333048	0.118807	0.0487084	0.15091	0.156891	0.0617483	0.0503256	0.0527133	0.0485461	0.184736	0.299834	0.0709125	0.119084	0.0582875	0.117436	0.356825	0.240872	0.199659	0.0565529	0.0482294	0.0569907	0.174163	0.667413
APOL5	0.349349	0.719907	1.08844	1.03267	0.554784	0.98017	0.568493	1.13386	0.431058	0.592364	0.517886	0.649133	0.915701	0.488498	0.735957	0.817643	0.601937	1.30164	1.19574	1.02982	0.835813	0.421851	0.710384	0.599549	1.5057	0.552109	0.550406	1.49083	0.39383	0.391362	0.579653	0.54655	1.38343	0.79608	1.2879	1.59262	1.1602	0.34972	0.352855	0.355284	1.45677	0.76446	0.970472	0.487095	0.533554	1.59262
APOL6	0.0574209	0.00717504	0.521262	0.601495	0.473815	0.279898	0.0181576	0.0735704	0.1961	0.00703612	0.116901	0.0480504	0.501227	0.341631	0.0545515	0.0235745	0.145521	0.00789704	0.00797341	0.0213449	0.00823758	0.0446302	0.0179221	0.311497	0.0149049	0.0314217	0.0408641	0.0456147	0.450278	0.20272	0.335991	0.410277	0.602931	0.290131	0.281599	0.879935	0.0256339	0.0191264	0.0590642	0.0117432	0.0680068	0.114925	0.107751	0.0349667	0.0664745	0.879935
APOLD1	0.527938	0.493093	0.544668	0.609551	0.548884	0.560993	0.640808	0.582721	0.642669	1.16977	0.689242	0.499228	0.55267	2.57715	0.502783	0.514499	0.492335	0.524719	0.490471	0.615228	0.523769	0.645477	0.554463	0.518599	0.61958	0.504406	0.540215	0.812575	0.522598	0.495851	0.636011	0.561819	0.704145	0.500519	0.595385	1.05707	0.498578	0.760272	0.680066	0.503245	0.518795	0.797101	0.804958	1.3177	0.714863	2.57715
APOM	0.594717	0.671865	0.599582	0.600643	0.63906	0.617268	0.65556	0.623641	0.862294	0.720703	0.717627	0.634816	0.785436	0.596263	0.658638	0.600013	0.752283	0.802424	0.640737	0.611812	0.622941	1.3199	1.01747	1.12677	1.77225	0.660674	0.601398	0.603473	0.770402	0.677791	0.599485	0.611118	0.771454	0.614291	0.669532	0.598301	0.608896	0.672907	0.892198	0.629569	0.603469	0.670172	0.623473	0.594315	0.685766	1.77225
APOO	0.0940719	0.0940719	1.96772	1.68913	1.63184	1.91916	2.40099	2.34969	0.0940719	2.01912	2.16948	2.2651	1.46544	2.16675	1.99143	2.60766	0.113928	1.91948	1.54244	2.07784	2.78544	0.261203	1.51821	1.61043	2.2376	2.04269	2.13936	1.59233	2.26383	0.0975726	0.217813	0.186928	1.33012	0.100789	0.304103	0.218431	0.218322	0.276605	0.142594	2.41417	2.221	2.10433	2.27046	1.94946	1.55046	2.78544
APOOL	0.00509473	0.00509473	0.228816	0.0430654	0.026348	0.253423	0.0157663	0.0300404	0.00509473	0.422741	0.0347391	0.021663	0.00969283	0.00601784	0.0508741	0.0981503	0.0463266	0.185022	0.042665	0.149284	0.00565304	0.265939	0.189804	0.114281	0.107982	0.238689	0.0563613	0.253967	0.0652199	0.116163	0.210395	0.235812	0.00586811	0.129426	0.620941	0.303794	0.00931117	0.218707	0.0982659	0.146684	0.0787612	0.0110821	0.12982	0.0463618	0.048019	0.620941
APOPT1	0.0302737	0.0502073	0.0939173	0.0356586	0.113543	0.0867538	0.0646525	0.0633257	0.058958	0.0195391	0.065751	0.191708	0.0966935	0.137345	0.0627176	0.0742199	0.0263382	0.0693083	0.0415535	0.0687651	0.0232862	0.044638	0.0478615	0.0184584	0.0845674	0.189523	0.333281	0.108203	0.195171	0.0165203	0.0336571	0.0879781	0.0331495	0.0322235	0.0181171	0.026549	0.0475409	0.0462155	0.0871321	0.0456753	0.100543	0.0188476	0.0822576	0.156883	0.225289	0.333281
APP	0.274791	0.263814	0.238182	0.335882	0.327936	0.236831	0.251644	0.239906	0.236811	0.341144	0.26327	0.2381	0.353223	0.335512	0.260477	0.256299	0.282974	0.402696	0.378764	0.303275	0.410276	0.24818	0.289444	0.259981	0.373369	0.418172	0.36088	0.329873	0.269833	0.358095	0.280154	0.35353	0.521932	0.463304	0.818549	1.11325	0.30125	0.653285	0.659223	0.470172	0.244475	0.684713	0.47524	0.238559	1.00631	1.11325
APPBP2	0.514211	0.521193	0.527078	0.828805	0.602573	0.501573	0.538089	0.575636	0.55615	0.535102	0.71455	0.552469	0.54031	0.544063	0.561823	0.522081	0.719769	0.485065	0.48216	0.49009	0.492486	0.483577	0.483537	0.529921	0.486	0.769481	0.626201	0.639793	0.598749	0.484536	0.58984	0.533947	0.540491	0.572	0.503955	0.484625	0.692444	0.514692	0.483661	1.40753	0.575479	0.541999	0.577908	0.487238	0.686002	1.40753
APPL1	0.319403	0.412223	0.544333	0.587196	0.345668	0.484748	0.377107	0.283868	0.495458	0.51671	0.330282	0.499137	0.201283	0.565742	0.594722	0.619395	0.211014	0.218944	0.205515	0.267829	0.298399	0.204151	0.210079	0.230184	0.22195	0.22837	0.189475	0.509552	0.537707	0.429166	0.217087	0.177852	0.179692	0.174351	0.218084	0.204246	0.2426	0.81374	0.175961	0.190838	0.230471	0.42372	0.312651	0.194904	0.858788	0.858788
APPL2	0.0529731	0.0529789	0.187766	0.46776	0.300351	0.182724	0.142495	0.0650823	0.455647	0.0546255	0.407754	0.0594213	0.101497	0.0544973	0.119514	0.119662	0.0563232	0.0800051	0.12741	0.0968246	0.0973033	0.0860094	0.0891012	0.265882	0.124542	0.0686945	0.0737362	0.0587858	0.0703284	0.109408	0.0631476	0.0760914	0.0551353	0.15123	0.165275	0.0974688	0.0601913	0.0598642	0.0618083	0.0736236	0.423236	0.0542791	0.224921	0.0799583	0.0952407	0.46776
APRT	0.26077	0.264241	0.422344	0.256362	0.257563	0.359324	0.391354	0.262821	0.552167	0.407176	0.260629	0.325132	0.26929	0.272419	0.307058	0.267418	0.295376	0.527872	0.286689	0.256204	0.448074	0.352207	0.3735	0.257276	0.347347	0.255837	0.255534	0.256087	0.268182	0.261986	0.283004	0.313412	0.294898	0.319415	0.284046	0.487186	0.390154	0.257019	0.863601	0.395981	0.272772	0.258494	0.2789	0.561942	0.257754	0.863601
APTR	0	0	0.335339	0.0612728	0.000705659	0.409243	0.00299606	0.00631672	0.0313004	0.453931	6.06759e-05	0.00560074	0.183801	0.0689712	0.23698	0.194342	0.0136745	0.00931113	0.000938132	0.000672037	0.00425181	0.000151367	0.00155006	0.00109462	0.156322	0.128879	0.112742	0.0944951	0.0451146	0.0305185	0.0233145	0.26086	0.0182111	0.00500995	0.0976539	0.0519634	0.000787832	0.00109327	0.0179438	0.303569	0.131912	0.088482	3.92486e-05	0.00212119	0.000342731	0.453931
APTX	0.190412	0.190412	1.63338	1.09362	1.20525	1.69235	1.73773	0.943427	1.74162	0.709028	1.39378	1.88605	0.882979	0.735463	0.796891	1.017	0.219298	1.13046	1.47589	1.50395	1.61258	0.793389	1.11511	0.749291	1.68896	1.40373	1.49211	1.43848	1.47486	1.42619	1.87091	1.8787	1.7112	1.21622	0.972573	0.995032	0.43603	0.261219	0.507046	0.194129	1.32754	0.637548	0.568862	0.212723	0.195765	1.88605
AQP1	0.636981	0.472145	0.771213	0.140182	0.261175	0.709145	0.637452	0.447093	0.665924	0.264885	0.550063	0.543426	0.366138	0.329513	0.439874	0.57442	0.124702	0.564027	0.85487	0.0597951	0.833596	0.531375	0.511785	0.107421	0.483337	0.742583	0.74536	0.495217	0.603486	0.427202	0.667539	0.744158	0.392183	0.246176	0.135544	0.600322	0.0678409	0.0460933	0.0522025	0.650717	0.565111	0.527354	0.457791	0.0581623	0.0771082	0.85487
AQP10	0.660256	1.03603	0.683698	1.49254	1.45236	0.569174	0.594479	1.10137	0.655247	1.15211	1.00231	1.25419	1.31802	1.33971	0.861489	1.4418	0.682184	0.500107	0.539605	0.505282	0.233393	0.408851	0.811934	0.109638	0.0846096	0.419079	0.583935	0.860817	0.338808	0.889898	0.820967	0.64816	1.1736	1.28534	0.988371	1.00227	0.486513	0.316228	1.06008	1.94095	1.67431	0.612855	0.3627	0.707863	1.03574	1.94095
AQP11	0.164331	0.210261	0.164377	0.165584	0.175367	0.168467	0.166832	0.217786	0.277719	0.207861	0.165684	0.205876	0.168612	0.164268	0.173961	0.180755	0.209474	0.420918	0.404103	0.598429	0.484156	0.248083	0.589048	0.332217	0.1689	0.749888	0.353794	0.285881	0.218175	0.202366	0.185778	0.338991	0.542712	0.175258	0.164846	0.23909	0.383541	0.240328	0.591231	0.550751	0.19636	0.391605	0.211473	0.186519	0.165506	0.749888
AQP12A	0.877122	0.869603	0.866935	0.867761	0.882915	0.871073	0.861674	0.893368	0.861689	0.863604	0.899406	0.863931	0.862551	0.86299	0.862254	0.86179	0.900206	0.878561	0.885695	0.863434	0.879828	0.879842	0.868391	0.871993	0.870099	1.15501	1.21946	0.914098	0.896811	0.902118	0.896712	0.866353	0.876777	0.973819	0.867937	0.950728	1.46466	0.991805	0.866023	1.89658	0.977594	0.890385	1.01769	0.865498	1.03385	1.89658
AQP12B	1.09984	0.251306	0.14857	0.161726	0.211337	0.138896	0.167799	0.127993	0.112992	0.115933	0.128332	0.139329	0.117647	0.11724	0.112992	0.170466	0.152909	0.1506	0.274481	0.315168	0.129098	0.168631	0.126468	0.12063	0.241598	0.379803	0.142362	0.216954	0.120406	0.142947	0.136699	0.184853	0.137163	0.114657	0.136285	0.126816	0.199156	0.124038	0.260492	0.353441	0.339882	0.174951	0.27137	0.250057	0.125048	1.09984
AQP2	0.196567	0.133924	0.0353492	0.135107	0.0831319	0.0988599	0.223962	0.253553	0.0115701	0.0943966	0.139957	0.110666	0.0935029	0.0881022	0.0462438	0.147094	0.182503	0.00329888	0.00919275	0.00111508	0.00177473	0.000506543	0.0227393	0.000515985	0.00888597	0.024735	0.197348	0.155574	0.104678	0.0634006	0.0242566	0.00550143	0.000833085	0.020707	0.00152521	0.0120707	0.241427	0.140726	0.0012096	0.00763337	0.0847868	0.156365	0.313143	0.116315	0.216492	0.313143
AQP3	0.0597999	0.0156357	0.00366827	0.00334005	0.0252578	0.00285209	0.0082122	0.048479	0.00290886	0.0588069	0.0306228	0.00362366	0.00353234	0.0904853	0.0597651	0.0060239	0.0369008	0.00252902	0.0117553	0.00897579	0.00288979	0.0529801	0.0257022	0.0130701	0.0286716	0.00370534	0.0407907	0.00307108	0.0281616	0.00976477	0.0216544	0.0331213	0.00557607	0.0546025	0.00252687	0.0132815	0.00279577	0.131938	0.0123226	0.00886254	0.0157498	0.0172535	0.11461	0.272031	0.548766	0.548766
AQP4	0.0641178	0.149827	0.0747804	0.0374422	0.161612	0.0726248	0.415315	0.326771	0.014324	0.292928	0.302151	0.256445	0.294024	0.250874	0.450137	0.368333	0.0529632	0.246952	0.229016	0.350453	0.286198	0.307627	0.409037	0.102767	0.145184	0.384614	0.516107	0.193177	0.0834524	0.148823	0.138122	0.32848	0.220263	0.381287	0.149065	0.166214	0.236988	0.233577	0.0136292	0.285838	0.385187	0.127309	0.279159	0.0388182	0.0467565	0.516107
AQP4-AS1	0	0	0.174168	0.0137701	0.281065	0.192338	0.017166	0.210705	0.136421	0.0241845	0.131301	0.174577	0.075662	0.153368	0.26709	0.110545	0.49247	0.00266441	0.00163676	0.00394804	0.0205276	0.00190188	6.83552e-05	0.105801	0.000293467	0.00450392	0.0011797	0.018963	0.231075	0.248205	0.0661894	0.0406501	0.00708247	0.0030038	0.159456	0.210546	0.0996177	0.0221335	0.366116	0.0264683	0.226346	0.00368878	1.0048	0.0994231	0.0558111	1.0048
AQP5	0.807952	0.850936	1.14413	1.44286	1.28257	1.02062	1.2112	1.17559	1.44559	1.47483	0.939196	0.987984	1.44795	1.46139	1.50251	1.44077	0.891657	2.09209	2.30423	1.94504	2.03529	1.66524	1.84289	1.49013	2.06399	1.85046	1.56993	1.21511	1.15111	1.42924	1.62288	1.79016	1.33921	1.73408	1.32211	1.70332	0.912889	0.948857	1.20577	1.31067	1.87638	0.959851	0.938237	1.03802	0.885984	2.30423
AQP6	1.03931	0.184189	0.058143	0.0293819	0.0478431	0.0723062	0.14085	0.0266536	0.0602328	0.1022	0.0259534	0.0906348	0.068912	0.0867811	0.028781	0.0421224	0.0554567	0.0527491	0.0245828	0.120077	0.0247145	0.194772	0.0249081	0.81163	0.174583	0.0319427	0.0248649	0.0789138	0.0332257	0.0245685	0.0858268	0.0840175	0.0564801	0.432549	0.0251316	0.295057	0.173212	0.0521979	0.234515	0.174278	0.137858	0.0292576	0.248159	0.0588569	0.103548	1.03931
AQP7	0.135403	0.179624	0.137278	0.21255	0.174551	0.122392	0.0228225	0.0936258	0.0179828	0.173148	0.093128	0.0309634	0.165141	0.163788	0.0581376	0.0911874	0.184339	0.151774	0.106	0.0308953	0.022059	0.0399448	0.0444621	0.085351	0.146079	0.598048	0.145595	0.0585886	0.0333003	0.0645923	0.0752237	0.173941	0.0715474	0.216753	0.0181582	0.0208354	0.343594	0.0531319	0.0305557	0.046223	0.0710081	0.186763	0.400652	0.0187465	0.0224274	0.598048
AQP8	1.15114	1.35753	1.41032	0.94614	0.979752	1.44154	1.36636	1.04158	1.34482	0.923792	1.09114	1.32738	0.939228	0.896998	1.12145	0.980757	0.786865	0.907961	0.834722	1.251	1.16721	1.05843	0.957458	0.885126	0.962028	0.934527	1.00268	0.916264	0.95963	1.13791	1.13288	1.05883	0.884588	0.744524	0.760465	0.808267	0.86158	0.763196	0.744608	0.848211	1.01067	1.3333	0.856661	0.775741	0.765172	1.44154
AQP9	0.0831384	0.116033	0.0360152	0.187642	0.122726	0.0409644	0.0294045	0.0266224	0.230289	0.0225919	0.0919487	0.160304	0.0349339	0.0685267	0.0803141	0.0392091	0.371673	0.1117	0.0257502	0.0578252	0.0401605	0.0258784	0.0519064	0.0428224	0.0204051	0.0369734	0.0203708	0.110893	0.0886265	0.0208491	0.0245461	0.0278042	0.0330148	0.0206145	0.0465858	0.0544814	0.243484	0.0955336	0.021046	0.133404	0.0485514	0.0793719	0.0207702	0.13762	0.0473166	0.371673
AQR	0.295453	0.314092	0.27299	0.294361	0.272535	0.273156	0.563332	0.619049	0.272312	0.745104	0.318999	0.371133	0.844572	0.694532	0.434501	0.717288	1.75145	0.37076	0.316475	0.327528	0.386944	0.453171	0.359149	0.558555	0.290403	0.360619	0.306188	0.295345	0.316382	0.431018	0.28776	0.426607	0.876726	0.311778	0.297746	0.381896	1.25213	0.688036	0.396203	1.00267	0.351995	0.694266	0.420824	1.06577	1.01888	1.75145
AR	0	0	0	0.0198883	0.000130726	0	0.0564501	0.0810111	0.323219	0.0385927	0.0269264	0.0966666	0.0414049	0.0386249	0.0434383	0.0444727	0.211509	0.0300161	0.126407	0.0532867	0.0295589	0.0198485	0.0886433	0.0698982	0.0814345	0.0645187	0.0261252	0.0326958	0.0367907	0.983108	0.437969	1.52085	0.000376085	0.718265	1.15957	0.00368042	0.459851	0.319294	0.980885	0.00111378	0.0159	0.0750984	0.0750887	0.0570448	0.110015	1.52085
ARAF	0.590767	0.590767	0.840514	0.920767	1.11671	0.818526	0.845178	1.54099	1.14693	1.51544	0.704557	0.675668	1.12868	1.34627	1.28244	1.01828	0.687263	1.27877	0.994049	1.31701	1.45856	0.756995	0.974178	0.94821	1.42299	0.927591	1.13741	0.727737	0.871782	0.654921	0.6634	0.655766	0.761443	0.700109	0.65287	0.74842	0.694402	0.857393	0.591931	0.604412	1.38742	0.986986	1.48099	1.48816	0.773942	1.54099
[truncated: 21,622 more rows]
