# Supplementary material for: Analysis of 470,000 exome-sequenced cases and controls fails to identify any genes impacting risk of developing affective disorder
Source: Acta Neuropsychiatr. 2025 Jun 30;37:e69. doi: 10.1017/neu.2025.10025 (PMC13130275; doi:10.1017/neu.2025.10025)
Supplement: Curtis supplementary material 2 — Curtis supplementary material [file S0924270825100252sup002.xlsx]

## Sheet: Legend
Supplementary Table 2
Results for the 100 genes producing the highest MaxMLP in the first phase of analysis using 200,000 participants. For each gene is shown the MaxMLP obtained in the first phase, the predictor producing that MLP and the MLP obtained in the second phase analysis using 270,000 participants with the same predictor. The predictors are as described in dbNSFP v4 https://www.dbnsfp.org/.

## Sheet: Second phase results
Gene	Predictor	MaxMLP	MLP.in.270K
AZIN1	HUVEC_fitCons_rankscore	6.02763	0.0735649
IQCH	SiPhy_29way_logOdds_rankscore	5.12369	0.0121778
ZFP37	MPC_rankscore	4.97245	0.141286
COX18	phyloP100way_vertebrate_rankscore	4.90071	0.0197738
IFRD2	AM_score	4.87806	0.438949
C2CD5	SiPhy_29way_logOdds_rankscore	4.57425	1.20724
LOC107985032	ClinPred_rankscore	4.54903	0.0968985
PSPC1	AM_prediction	4.52298	0.13189
TMEM268	BayesDel_noAF_rankscore	4.51496	0.687809
RAMP1	GM12878_fitCons_rankscore	4.49322	0.0491781
OOSP2	fathmm_XF_coding_rankscore	4.47561	0.653393
SCUBE1	BayesDel_noAF_rankscore	4.36247	0.243664
REPIN1	phyloP30way_mammalian_rankscore	4.35888	0.730234
KRAS	fathmm_XF_coding_rankscore	4.34431	0.893824
ADD1	MutPred_rankscore	4.32957	0.891334
GNA11	phyloP17way_primate_rankscore	4.27628	0.672226
BRCA1	phastCons100way_vertebrate_rankscore	4.26164	0.297123
GDAP1L1	AM_score	4.23582	0.371512
ZBTB43	phastCons17way_primate_rankscore	4.23353	0.486344
OR9G4	phastCons100way_vertebrate_rankscore	4.22161	0.111319
PRAMEF10	Eigen_PC_raw_coding_rankscore	4.21442	0.644983
DNTT	integrated_fitCons_rankscore	4.19551	0.213635
RFX5	integrated_fitCons_rankscore	4.18258	0.0608111
KCNK6	HUVEC_fitCons_rankscore	4.17225	0.26126
BIRC3	phastCons30way_mammalian_rankscore	4.16659	0.16882
SUN2	phyloP17way_primate_rankscore	4.10908	0.182943
RBKS	M_CAP_rankscore	4.09528	0.173189
MELK	REVEL_rankscore	4.07971	0.205032
DNAJC7	MVP_rankscore	4.0784	0.0696348
C5orf47	ClinPred_rankscore	4.06728	0.166996
C5orf51	H1_hESC_fitCons_rankscore	4.04174	1.29406
SLC44A3	phyloP100way_vertebrate_rankscore	4.02327	1.11044
PHLDB3	AM_prediction	4.01231	0.463119
PHB2	ClinPred_rankscore	4.01195	0.308285
C5orf60	BayesDel_noAF_rankscore	4.00787	0.326848
RPARP-AS1	phastCons30way_mammalian_rankscore	3.99528	0.383325
FAM200A	phyloP30way_mammalian_rankscore	3.98689	0.0496178
TMEM106B	phyloP100way_vertebrate_rankscore	3.9818	0.174316
KIN	AM_prediction	3.95192	0.173868
CAND1	GERPPP_RS_rankscore	3.94685	0.17671
PYCARD	phyloP17way_primate_rankscore	3.9359	0.00134858
CAV2	AM_prediction	3.93423	0.954731
MGAM	SiPhy_29way_logOdds_rankscore	3.91273	1.90285
GUCY2C	phastCons30way_mammalian_rankscore	3.90429	0.215055
EMILIN3	MetaSVM_rankscore	3.90373	0.176625
TAGLN3	MutPred_rankscore	3.90002	0.0274042
LOC105372523	SiPhy_29way_logOdds_rankscore	3.87638	0.66695
SEMA3D	phyloP30way_mammalian_rankscore	3.86709	0.000223346
HRNR	CADD_raw_rankscore_hg19	3.82178	0.309607
SPINDOC	BayesDel_noAF_rankscore	3.81656	0.460627
VPS4A	MutPred_rankscore	3.81479	0.651339
CREB3L3	LRT_converted_rankscore	3.79776	0.0383805
PRSS27	MVP_rankscore	3.79475	0.423958
CD300LB	phyloP17way_primate_rankscore	3.792	0.086892
ZNF564	AM_score	3.78472	0.120755
C19orf66	GERPPP_RS_rankscore	3.7729	0.748214
RCVRN	ClinPred_rankscore	3.77273	0.827983
C8G	MutPred_rankscore	3.7641	0.0423239
TYK2	PrimateAI_rankscore	3.74078	0.0629554
ZNF383	DANN_rankscore	3.72883	0.0753013
DDR2	VEST4_rankscore	3.72115	0.196501
GABRA1	PrimateAI_rankscore	3.71124	0.728611
GXYLT2	BayesDel_noAF_rankscore	3.70044	0.33519
SLCO5A1	phyloP30way_mammalian_rankscore	3.69002	1.55903
CDK11B	BayesDel_addAF_rankscore	3.6877	0.278943
ARSE	fathmm_XF_coding_rankscore	3.68689	0.496552
ARFGEF1	GenoCanyon_rankscore	3.68669	0.321011
EPS8L3	CADD_raw_rankscore	3.66469	0.276137
SQLE	Eigen_raw_coding_rankscore	3.66412	0.393731
EAPP	M_CAP_rankscore	3.65249	0.138965
RAD51B	SIFT_converted_rankscore	3.65189	0.402625
ARL11	GERPPP_RS_rankscore	3.64665	0.411776
VIRMA	HUVEC_fitCons_rankscore	3.64144	0.150485
MEX3C	GM12878_fitCons_rankscore	3.62702	0.0516585
CD9	GERPPP_RS_rankscore	3.62573	0.268289
PRAP1	phyloP17way_primate_rankscore	3.62553	0.17886
NSUN7	PrimateAI_rankscore	3.61196	0.12018
PKMYT1	phastCons17way_primate_rankscore	3.60905	0.287148
FBXO2	BayesDel_addAF_rankscore	3.59484	0.38416
SPAG5	MutPred_rankscore	3.59353	0.0286965
MAN2A2	Eigen_raw_coding_rankscore	3.59275	0.520972
ALKBH7	DEOGEN2_rankscore	3.59226	0.138111
P3H4	MVP_rankscore	3.58927	0.740264
C10orf95	phastCons30way_mammalian_rankscore	3.5856	0.136218
ORM1	PrimateAI_rankscore	3.58538	1.30965
MOCS2	HUVEC_fitCons_rankscore	3.58394	0.0210939
AKIRIN2	CADD_raw_rankscore	3.57216	0.0989395
ANKMY1	MVP_rankscore	3.56892	0.0945156
CSTF3	phyloP30way_mammalian_rankscore	3.55186	0.244584
PGBD4	SIFT_converted_rankscore	3.54575	0.48478
PLPP2	MutPred_rankscore	3.53935	0.430668
GPR171	SIFT_converted_rankscore	3.53335	0.0697975
SEMA6A	phyloP17way_primate_rankscore	3.53159	0.0258984
PIKFYVE	MetaSVM_rankscore	3.52878	0.0190029
PKIG	AM_prediction	3.52483	0.0756739
TEAD2	Eigen_PC_raw_coding_rankscore	3.51908	0.250009
B3GNT7	phyloP30way_mammalian_rankscore	3.51306	0.49692
LRRC58	BayesDel_noAF_rankscore	3.51046	0.170546
ATG2A	VEST4_rankscore	3.50565	0.354554
AKNAD1	H1_hESC_fitCons_rankscore	3.49971	0.0333939
